# Supplementary material for: (2E)-3-[3-(Benz­yloxy)phen­yl]-1-(2-hy­droxy­phen­yl)prop-2-en-1-one
Source: Acta Crystallogr Sect E Struct Rep Online. 2011 May 7;67(Pt 6):o1313–4. doi: 10.1107/S160053681101614X (PMC3120523; doi:10.1107/S160053681101614X)
Supplement: Supplementary file 2 [file e-67-o1313-Isup2.hkl]

# 
# h,k,l, Fc-squared, Fo-squared, sigma(Fo-squared) and status flag 
# 
data_I
_shelx_title ' mk1_0m in P21/c (100K)' 
_shelx_refln_list_code          4 
_shelx_F_calc_maximum      147.57 
_exptl_crystal_F_000       696.00 
_reflns_d_resolution_high  0.6576 
 
loop_ 
 _symmetry_equiv_pos_as_xyz 
 'x, y, z' 
 '-x, y+1/2, -z+1/2' 
 '-x, -y, -z' 
 'x, -y-1/2, z-1/2' 
 
_cell_length_a     6.6343 
_cell_length_b    35.7706 
_cell_length_c     8.1537 
_cell_angle_alpha  90.000 
_cell_angle_beta  121.879 
_cell_angle_gamma  90.000 
 
_shelx_F_squared_multiplier     1.000 
 
loop_ 
 _refln_index_h 
 _refln_index_k 
 _refln_index_l 
 _refln_F_squared_calc 
 _refln_F_squared_meas 
 _refln_F_squared_sigma 
 _refln_observed_status 
   1   0   0     6102.97     6025.96     90.87 o 
   2   0   0     3709.57     3604.64     40.77 o 
   3   0   0      606.40      660.45      7.63 o 
   4   0   0      149.46      153.02      3.84 o 
   5   0   0        2.03        1.46      1.20 o 
   6   0   0       24.29       22.82      2.68 o 
   7   0   0      703.22      694.07     19.55 o 
   8   0   0       11.75        9.92      4.63 o 
   1   1   0     1104.80     1115.81     18.75 o 
   2   1   0     1132.04     1152.92      7.29 o 
   3   1   0      164.87      216.58      2.74 o 
   4   1   0        9.80        9.86      0.99 o 
   5   1   0       18.24        9.40      1.17 o 
   6   1   0       45.01       42.93      2.85 o 
   7   1   0      124.35      139.37      5.45 o 
   8   1   0       13.51       19.73      3.29 o 
   1   2   0     2870.50     2910.96     18.58 o 
   2   2   0      403.64      418.49      5.73 o 
   3   2   0       15.13        6.31      0.78 o 
   4   2   0      276.86      288.34      3.70 o 
   5   2   0        2.45        0.27      0.79 o 
   6   2   0      501.86      504.44      6.75 o 
   7   2   0        2.48        0.20      2.21 o 
   8   2   0       10.18       13.63      3.04 o 
   1   3   0      164.87      159.37      5.48 o 
   2   3   0        1.55        0.47      0.38 o 
   3   3   0      470.99      494.56      4.47 o 
   4   3   0       42.15       44.97      1.77 o 
   5   3   0      102.59       89.18      2.44 o 
   6   3   0       25.43       34.19      2.24 o 
   7   3   0      573.59      554.37      8.89 o 
   8   3   0       16.24       19.70      7.76 o 
   0   4   0     4308.41     4124.53     60.71 o 
   1   4   0      435.82      436.06      4.00 o 
   2   4   0      160.71      148.63      2.13 o 
   3   4   0      327.03      338.46      3.55 o 
   4   4   0       30.24       42.47      1.55 o 
   5   4   0        9.76       10.38      1.32 o 
   6   4   0     1475.27     1399.68     12.59 o 
   7   4   0      425.83      401.86      7.51 o 
   8   4   0      117.11      130.84      5.86 o 
   1   5   0     1771.64     1788.06     13.27 o 
   2   5   0      202.08      203.01      4.44 o 
   3   5   0      183.62      178.47      4.67 o 
   4   5   0       50.59       57.89      2.56 o 
   5   5   0       88.07       82.81      2.55 o 
   6   5   0        4.66        9.40      1.40 o 
   7   5   0      312.13      292.54      7.73 o 
   8   5   0       10.45       12.34      2.99 o 
   0   6   0     1039.42     1036.62     16.03 o 
   1   6   0     1935.76     1976.77     14.62 o 
   2   6   0      793.92      874.01     10.62 o 
   3   6   0     2488.16     2635.25     19.53 o 
   4   6   0        9.77       16.68      2.35 o 
   5   6   0      226.07      211.90      3.91 o 
   6   6   0       52.45       50.47      2.62 o 
   7   6   0       97.80      106.55      4.24 o 
   8   6   0        0.87        1.20      2.47 o 
   1   7   0     1160.30     1218.36      9.35 o 
   2   7   0     1394.76     1361.34      9.83 o 
   3   7   0        1.12        1.68      0.54 o 
   4   7   0       46.07       60.94      2.47 o 
   5   7   0      143.18      124.45      3.04 o 
   6   7   0       16.34       15.48      1.66 o 
   7   7   0      112.53      128.39      4.46 o 
   8   7   0        7.66       12.81      2.39 o 
   0   8   0      104.67      112.56      3.41 o 
   1   8   0       36.74       44.40      1.24 o 
   2   8   0      147.30      159.48      2.54 o 
   3   8   0      671.53      723.64      7.30 o 
   4   8   0      470.26      474.54      5.00 o 
   5   8   0      219.89      199.42      3.80 o 
   6   8   0      248.90      262.56      4.80 o 
   7   8   0       38.49       38.21      3.00 o 
   8   8   0       48.11       52.06      3.74 o 
   1   9   0       44.46       33.15      1.85 o 
   2   9   0      363.94      458.11      4.27 o 
   3   9   0      108.90      115.86      2.08 o 
   4   9   0      176.37      185.41      3.00 o 
   5   9   0       98.10      105.33      3.49 o 
   6   9   0       24.39       22.15      1.85 o 
   7   9   0       19.06       27.02      2.89 o 
   8   9   0       16.54       20.51      4.28 o 
   0  10   0      191.11      180.68      5.00 o 
   1  10   0     2020.33     1968.08     17.88 o 
   2  10   0      592.81      671.87      5.26 o 
   3  10   0       16.47       27.36      1.18 o 
   4  10   0      492.80      498.03      5.27 o 
   5  10   0        2.29        2.55      1.10 o 
   6  10   0        1.11        1.43      1.03 o 
   7  10   0        5.87        5.11      1.79 o 
   8  10   0        3.92        0.42      2.53 o 
   1  11   0       96.22       92.21      1.58 o 
   2  11   0     3822.23     4160.56     24.15 o 
   3  11   0       62.44       36.29      1.29 o 
   4  11   0        0.37        0.42      0.67 o 
   5  11   0        0.96        1.54      0.97 o 
   6  11   0       52.03       54.03      2.66 o 
   7  11   0       21.75       21.57      2.47 o 
   8  11   0        2.37        1.08      2.16 o 
   0  12   0       84.62      121.71      3.00 o 
   1  12   0      590.72      606.34      5.47 o 
   2  12   0      673.94      767.76      5.92 o 
   3  12   0      143.60      145.25      2.42 o 
   4  12   0       34.15       41.59      1.65 o 
   5  12   0        0.01       -0.27      0.84 o 
   6  12   0      121.43      114.42      3.47 o 
   7  12   0        0.00       -1.10      1.57 o 
   8  12   0        0.08       -1.85      1.85 o 
   1  13   0      493.77      495.79      6.04 o 
   2  13   0        3.39        6.69      0.63 o 
   3  13   0       20.94       36.77      1.34 o 
   4  13   0      340.80      356.60      4.42 o 
   5  13   0        3.89        4.07      1.09 o 
   6  13   0       38.35       43.04      4.00 o 
   7  13   0       10.92        5.56      1.94 o 
   8  13   0       50.52       53.36      5.90 o 
   0  14   0     6793.42     6945.14    164.13 o 
   1  14   0       32.41       34.17      1.11 o 
   2  14   0     1022.57     1164.00      7.53 o 
   3  14   0      375.83      365.25      4.05 o 
   4  14   0      174.58      176.74      3.09 o 
   5  14   0        3.77        4.89      1.09 o 
   6  14   0        0.27        1.76      1.08 o 
   7  14   0       59.15       55.61      4.01 o 
   8  14   0       75.23       79.07      5.20 o 
   1  15   0      770.30      793.19      6.76 o 
   2  15   0      192.27      166.27      2.07 o 
   3  15   0        2.55        4.00      0.72 o 
   4  15   0      754.94      714.97      7.95 o 
   5  15   0      330.92      327.95      5.29 o 
   6  15   0       60.97       58.72      2.48 o 
   7  15   0       24.49       19.96      2.85 o 
   8  15   0       46.08       39.68      4.09 o 
   1  16   0     1002.50     1060.81      8.57 o 
   2  16   0       80.60       94.03      1.57 o 
   3  16   0       89.09       90.20      2.00 o 
   4  16   0        0.07        0.42      0.81 o 
   5  16   0      274.07      242.23      5.49 o 
   6  16   0        3.10        2.93      1.42 o 
   7  16   0        1.34       -0.47      1.82 o 
   8  16   0       46.24       47.64      4.01 o 
   1  17   0      173.99      188.72      2.80 o 
   2  17   0       29.62       29.84      1.59 o 
   3  17   0      586.37      548.00      5.31 o 
   4  17   0      105.61      101.33      2.43 o 
   5  17   0      193.89      158.41      3.68 o 
   6  17   0       12.14       10.10      1.76 o 
   7  17   0        0.56       -0.15      1.73 o 
   8  17   0        4.16        5.39      2.61 o 
   0  18   0     1617.00     1614.84     20.30 o 
   1  18   0        0.61        0.54      0.55 o 
   2  18   0      749.92      761.19      5.65 o 
   3  18   0       29.50       31.85      1.37 o 
   4  18   0       33.32       35.80      1.66 o 
   5  18   0      539.49      465.88      7.35 o 
   6  18   0       22.40       18.42      2.29 o 
   7  18   0       13.04        6.69      3.56 o 
   8  18   0       17.53       10.80      2.95 o 
   1  19   0       93.20      109.10      2.23 o 
   2  19   0       77.09       73.23      1.60 o 
   3  19   0      258.14      241.43      3.31 o 
   4  19   0       93.29       98.92      2.39 o 
   5  19   0        8.16        4.41      1.51 o 
   6  19   0        2.94        4.39      1.46 o 
   7  19   0       96.98       93.19      4.77 o 
   8  19   0        0.27       -3.16      3.16 o 
   0  20   0     1391.94     1462.73     17.13 o 
   1  20   0       64.23       68.62      1.86 o 
   2  20   0      488.85      538.27      4.77 o 
   3  20   0      236.99      220.75      3.19 o 
   4  20   0       11.02       11.31      1.31 o 
   5  20   0       39.75       39.36      2.63 o 
   6  20   0       18.99       16.47      2.28 o 
   7  20   0        4.99        4.73      2.23 o 
   1  21   0      177.45      209.39      5.18 o 
   2  21   0       12.94        9.76      0.87 o 
   3  21   0       10.22       13.27      1.29 o 
   4  21   0        8.98        8.29      1.28 o 
   5  21   0       46.75       43.54      2.73 o 
   6  21   0        6.22        4.57      1.78 o 
   7  21   0        3.03        2.59      1.92 o 
   0  22   0      253.86      230.61      4.81 o 
   1  22   0      788.42      715.55      6.98 o 
   2  22   0      758.30      804.91      6.43 o 
   3  22   0      371.26      347.24      4.83 o 
   4  22   0      200.60      199.96      3.88 o 
   5  22   0       32.17       33.44      2.49 o 
   6  22   0       80.11       72.65      4.32 o 
   7  22   0        7.36        6.36      2.08 o 
   1  23   0       43.83       38.18      2.08 o 
   2  23   0      805.28      794.13      7.34 o 
   3  23   0      127.89      145.50      3.11 o 
   4  23   0      816.40      731.86      8.13 o 
   5  23   0       82.11       81.76      3.24 o 
   6  23   0       24.14       29.74      3.37 o 
   7  23   0      109.18      115.75      5.07 o 
   0  24   0       10.92       13.16      1.36 o 
   1  24   0       82.04       55.77      1.85 o 
   2  24   0      808.34      717.36      6.94 o 
   3  24   0      187.37      171.84      3.71 o 
   4  24   0      382.31      324.96      5.10 o 
   5  24   0       55.38       58.86      2.53 o 
   6  24   0       57.98       50.89      4.17 o 
   7  24   0       31.56       28.90      3.17 o 
   1  25   0        0.67        1.83      0.84 o 
   2  25   0     2588.10     2358.84     16.86 o 
   3  25   0      560.89      505.70      7.74 o 
   4  25   0       67.61       71.48      2.56 o 
   5  25   0        4.08        3.86      1.11 o 
   6  25   0       56.62       51.66      4.24 o 
   7  25   0       23.49       20.72      3.72 o 
   0  26   0        3.64       10.29      1.78 o 
   1  26   0       14.55       10.84      1.76 o 
   2  26   0     1519.44     1402.92     11.36 o 
   3  26   0      284.09      260.99      4.70 o 
   4  26   0      239.00      217.05      4.20 o 
   5  26   0        4.22        4.71      1.12 o 
   6  26   0       13.95       22.16      3.32 o 
   7  26   0        1.22        4.16      1.88 o 
   1  27   0      216.19      197.44      3.57 o 
   2  27   0     1175.98     1093.09     10.33 o 
   3  27   0      189.98      165.59      3.78 o 
   4  27   0        5.26        4.71      1.08 o 
   5  27   0       77.31       79.83      2.94 o 
   6  27   0       36.69       35.69      3.63 o 
   7  27   0       29.69       26.36      5.11 o 
   0  28   0      294.41      240.84      5.00 o 
   1  28   0      111.66      108.28      2.74 o 
   2  28   0       39.77       57.14      4.52 o 
   3  28   0       11.11        7.95      1.93 o 
   4  28   0      620.97      585.08      8.01 o 
   5  28   0      237.04      224.07      4.68 o 
   6  28   0      320.99      300.02      8.37 o 
   7  28   0        8.86       12.65      5.52 o 
   1  29   0      732.51      664.53      7.33 o 
   2  29   0      257.55      238.82      4.53 o 
   3  29   0      243.33      210.72      4.34 o 
   4  29   0      464.97      435.21      6.83 o 
   5  29   0      722.60      714.46      8.89 o 
   6  29   0       25.19       26.64      3.37 o 
   7  29   0       50.65       39.60      5.74 o 
   0  30   0       87.18       88.04      4.15 o 
   1  30   0      997.08      951.52      9.71 o 
   2  30   0      279.46      263.07      4.53 o 
   3  30   0      148.01      119.74      3.34 o 
   4  30   0      181.39      186.38      4.40 o 
   5  30   0      363.33      357.51      6.60 o 
   6  30   0      101.69      112.04      5.52 o 
   7  30   0       16.14        9.42      6.48 o 
   1  31   0     1467.58     1338.59     12.05 o 
   2  31   0       53.96       51.36      2.56 o 
   3  31   0        1.06       -0.41      0.94 o 
   4  31   0      119.99      117.29      3.61 o 
   5  31   0      435.22      411.33      7.86 o 
   6  31   0        1.31       -0.68      1.87 o 
   7  31   0       10.01       14.38      6.39 o 
   0  32   0     1328.97     1204.62     18.26 o 
   1  32   0       33.32       65.51      5.04 o 
   2  32   0       40.20       39.04      1.94 o 
   3  32   0       18.73       14.31      1.56 o 
   4  32   0      149.56      150.76      4.08 o 
   5  32   0        2.58        5.64      2.14 o 
   6  32   0        2.74        1.91      2.28 o 
   1  33   0      117.39      124.99      3.58 o 
   2  33   0        0.81        1.76      0.77 o 
   3  33   0      100.01       87.01      3.00 o 
   4  33   0       15.79       14.73      2.15 o 
   5  33   0       52.08       58.12      4.15 o 
   6  33   0      212.87      243.63      7.70 o 
   0  34   0      195.50      181.87      6.18 o 
   1  34   0        0.92        6.76      1.29 o 
   2  34   0       29.05       31.97      1.90 o 
   3  34   0       10.22        9.44      1.38 o 
   4  34   0       99.08       80.10      3.89 o 
   5  34   0       10.40       16.55      2.75 o 
   6  34   0       18.08       28.39      4.93 o 
   1  35   0      200.39      179.67      5.33 o 
   2  35   0      236.43      212.04      3.95 o 
   3  35   0       93.41       86.82      3.04 o 
   4  35   0       15.27       17.39      2.16 o 
   5  35   0       14.03       14.86      2.73 o 
   6  35   0      126.40      114.12      7.85 o 
   0  36   0      292.28      270.30      7.99 o 
   1  36   0      118.33      106.55      5.32 o 
   2  36   0      652.33      568.79      8.53 o 
   3  36   0        0.38       -1.08      1.08 o 
   4  36   0      164.18      148.98      4.74 o 
   5  36   0       21.69       22.48      3.06 o 
   6  36   0        2.26        6.04      3.18 o 
   1  37   0       41.54       49.88      2.92 o 
   2  37   0       36.21       36.09      2.97 o 
   3  37   0        3.73        5.28      1.51 o 
   4  37   0       69.45       63.74      3.58 o 
   5  37   0       50.18       54.50      4.97 o 
   6  37   0        1.29        9.15      3.91 o 
   0  38   0      152.24      160.19      6.17 o 
   1  38   0       88.31       84.35      3.40 o 
   2  38   0        0.12        1.36      1.25 o 
   3  38   0      131.41      121.18      4.13 o 
   4  38   0        0.17        0.29      1.37 o 
   5  38   0        5.48        8.17      2.28 o 
   6  38   0        5.39       -1.28      5.19 o 
   1  39   0        5.30        7.70      1.50 o 
   2  39   0      124.08      118.15      4.53 o 
   3  39   0       23.04       17.71      2.42 o 
   4  39   0       31.61       35.20      2.97 o 
   5  39   0       10.35       10.65      4.69 o 
   0  40   0       54.63       59.84      4.30 o 
   1  40   0       17.31       15.46      1.88 o 
   2  40   0        0.59        4.09      1.49 o 
   3  40   0      119.16      129.49      5.02 o 
   4  40   0       46.82       48.79      3.47 o 
   5  40   0        7.18        4.12      3.86 o 
   1  41   0        1.53        6.13      1.34 o 
   2  41   0       97.05      101.25      6.42 o 
   3  41   0       32.21       36.45      3.28 o 
   4  41   0        5.71        6.27      2.31 o 
   5  41   0        0.47        3.48      4.55 o 
   0  42   0      119.20      119.37      5.72 o 
   1  42   0      240.86      235.44      5.62 o 
   2  42   0        0.33        4.24      1.51 o 
   3  42   0      133.81      135.04      5.28 o 
   4  42   0        1.08        3.10      1.94 o 
   5  42   0        9.14       15.01      3.95 o 
   1  43   0       51.22       54.57      3.16 o 
   2  43   0        0.42        1.05      1.35 o 
   3  43   0        8.89       12.32      2.17 o 
   4  43   0        0.44        2.20      2.44 o 
   0  44   0        2.74        2.53      1.79 o 
   1  44   0       44.53       40.99      3.37 o 
   2  44   0       76.68       73.01      4.00 o 
   3  44   0        6.19        9.76      1.96 o 
   4  44   0       42.29       43.69      6.67 o 
   1  45   0       33.62       42.75      3.48 o 
   2  45   0       54.52       55.03      4.03 o 
   3  45   0        1.57        5.69      2.38 o 
   4  45   0        1.36       16.32      3.68 o 
   0  46   0      200.10      199.20      7.68 o 
   1  46   0        0.58        4.22      1.81 o 
   2  46   0      168.22      173.19      7.87 o 
   3  46   0        3.00        6.38      2.11 o 
   4  46   0       48.47       55.20      7.20 o 
   1  47   0      113.14      123.56      5.06 o 
   2  47   0       37.91       47.98      6.01 o 
   3  47   0        5.85        8.83      3.58 o 
   0  48   0      144.12      153.26      9.39 o 
   1  48   0        0.00        3.68      1.46 o 
   2  48   0        5.03       11.09      3.55 o 
   3  48   0       25.18       28.57      4.14 o 
   1  49   0       19.00       23.05      3.13 o 
   2  49   0       46.15       55.72     11.06 o 
   3  49   0        4.29       18.64      3.33 o 
   0  50   0       49.33       63.48      7.36 o 
   1  50   0        7.02       13.37      2.31 o 
   2  50   0       53.97       55.55      4.92 o 
   3  50   0       58.82       76.80      6.79 o 
   1  51   0       60.12       69.29      4.60 o 
   2  51   0        0.01        1.24      2.66 o 
   0  52   0      201.72      232.12     12.15 o 
   1  52   0      128.99      144.25      6.68 o 
   2  52   0        1.65       15.82      5.74 o 
   1  53   0       23.81       34.71      6.78 o 
   0  54   0        0.13       11.20      2.40 o 
  -8   1   1        6.85        5.59      2.72 o 
  -7   1   1       44.40       46.89      3.68 o 
  -6   1   1     2925.57     2812.46     20.21 o 
  -5   1   1      183.24      190.25      3.22 o 
  -4   1   1        8.25        2.93      0.66 o 
  -3   1   1        3.79        2.37      0.54 o 
  -2   1   1     2173.44     2084.60     19.05 o 
  -1   1   1      447.33      429.15      3.29 o 
   0   1   1      194.51      170.81      3.29 o 
   1   1   1     8584.56     8625.36     65.47 o 
   2   1   1      132.45      164.77      2.16 o 
   3   1   1       47.35       51.57      1.51 o 
   4   1   1       39.02       38.70      1.64 o 
   5   1   1       36.20       40.40      1.99 o 
   6   1   1      162.30      163.92      4.14 o 
   7   1   1      128.78      120.67      5.39 o 
   8   1   1       45.64       61.84      5.51 o 
  -8   2   1        5.71        4.10      2.58 o 
  -7   2   1      159.11      150.77      5.35 o 
  -6   2   1      424.61      400.75      5.72 o 
  -5   2   1      625.08      577.41      6.38 o 
  -4   2   1      183.38      174.50      3.18 o 
  -3   2   1      418.20      400.98      4.87 o 
  -2   2   1      115.27      131.85      1.56 o 
  -1   2   1    10436.91    10177.15     73.94 o 
   0   2   1      210.06      177.55      2.36 o 
   1   2   1      143.39      179.78      2.14 o 
   2   2   1      241.74      219.84      2.68 o 
   3   2   1      232.45      233.69      3.09 o 
   4   2   1        9.56        3.57      0.87 o 
   5   2   1      120.85      114.86      2.81 o 
   6   2   1      612.05      577.62      7.42 o 
   7   2   1      420.33      425.59      8.12 o 
   8   2   1        1.35        1.43      2.91 o 
  -8   3   1       29.02       26.00      3.40 o 
  -7   3   1       20.15       20.23      2.85 o 
  -6   3   1      100.02       92.95      2.91 o 
  -5   3   1       51.60       46.18      2.10 o 
  -4   3   1       57.81       59.84      1.96 o 
  -3   3   1      678.33      706.23      6.76 o 
  -2   3   1      155.86      149.92      2.40 o 
  -1   3   1     4363.66     4437.64     32.35 o 
   0   3   1       25.97       14.08      0.59 o 
   1   3   1     7940.96     7846.96     58.45 o 
   2   3   1      269.76      294.12      3.20 o 
   3   3   1       25.40       31.78      1.37 o 
   4   3   1      228.07      245.18      3.63 o 
   5   3   1       93.17      104.83      2.69 o 
   6   3   1       56.29       62.19      3.13 o 
   7   3   1       28.33       28.88      3.01 o 
   8   3   1       11.89       13.57      4.50 o 
  -8   4   1       44.31       46.42      4.02 o 
  -7   4   1      205.05      206.80      5.21 o 
  -6   4   1        9.32       12.11      1.71 o 
  -5   4   1       20.26       26.94      1.71 o 
  -4   4   1       98.02       86.78      2.11 o 
  -3   4   1      718.56      825.49      6.65 o 
  -2   4   1      235.34      238.52      3.59 o 
  -1   4   1     7504.56     7688.69     51.92 o 
   0   4   1     1352.82     1373.26     12.85 o 
   1   4   1    14213.68    14569.92    112.98 o 
   2   4   1      249.54      283.20      3.13 o 
   3   4   1      409.33      406.24      4.21 o 
   4   4   1        7.05        5.97      0.99 o 
   5   4   1      267.57      231.36      3.92 o 
   6   4   1      261.54      277.86      5.89 o 
   7   4   1        0.07       -0.88      2.39 o 
   8   4   1      202.30      218.61      8.28 o 
  -8   5   1       77.71       78.28      4.93 o 
  -7   5   1        5.83        6.89      1.82 o 
  -6   5   1      535.42      528.75      6.64 o 
  -5   5   1       19.84       16.73      1.65 o 
  -4   5   1       65.06       48.63      1.47 o 
  -3   5   1       17.45       19.53      1.06 o 
  -2   5   1       24.51       22.60      0.77 o 
  -1   5   1        0.00       -0.41      0.41 o 
   0   5   1     5408.09     5368.39     59.35 o 
   1   5   1    11424.37    11742.42    117.20 o 
   2   5   1      748.15      778.06      6.66 o 
   3   5   1       64.08       59.84      1.78 o 
   4   5   1      122.99      105.64      2.46 o 
   5   5   1       58.51       53.13      2.40 o 
   6   5   1      101.40      105.65      3.61 o 
   7   5   1       35.62       35.98      3.23 o 
   8   5   1       10.19       14.81      7.06 o 
  -8   6   1        4.90        8.91      2.82 o 
  -7   6   1      221.63      208.63      5.18 o 
  -6   6   1      102.10      104.89      3.23 o 
  -5   6   1      199.02      179.73      3.47 o 
  -4   6   1      305.79      340.63      3.70 o 
  -3   6   1      401.67      493.96      4.82 o 
  -2   6   1     1057.26     1040.13      7.33 o 
  -1   6   1      608.92      624.04      5.11 o 
   0   6   1     1844.34     1932.97     15.26 o 
   1   6   1    12767.42    12860.28    130.72 o 
   2   6   1      950.78      962.34      7.16 o 
   3   6   1     3515.69     3629.92     22.52 o 
   4   6   1        3.80        2.51      0.84 o 
   5   6   1        5.43        9.90      1.30 o 
   6   6   1       13.68       14.92      1.92 o 
   7   6   1      145.77      140.71      5.56 o 
   8   6   1        1.09        2.93      5.51 o 
  -8   7   1       73.70       75.77      5.17 o 
  -7   7   1       53.46       57.06      3.36 o 
  -6   7   1       84.35       75.38      3.08 o 
  -5   7   1     1075.17     1057.86      9.36 o 
  -4   7   1      122.92      126.00      2.33 o 
  -3   7   1     2395.93     2554.19     15.84 o 
  -2   7   1      168.00      189.40      2.34 o 
  -1   7   1      649.25      641.73      5.95 o 
   0   7   1     5479.37     5689.05     53.67 o 
   1   7   1     1002.23      985.08      9.18 o 
   2   7   1      692.89      787.82      6.75 o 
   3   7   1      430.34      497.52      5.12 o 
   4   7   1       32.18       29.36      1.78 o 
   5   7   1        0.34        1.16      0.91 o 
   6   7   1       69.97       75.86      4.04 o 
   7   7   1      124.44      119.58      4.67 o 
   8   7   1       98.23       93.32     11.42 o 
  -8   8   1       62.62       69.57      5.25 o 
  -7   8   1       35.26       31.87      2.83 o 
  -6   8   1       79.28       79.70      2.87 o 
  -5   8   1     1072.21     1018.49      9.14 o 
  -4   8   1       25.32       48.84      1.53 o 
  -3   8   1     2751.22     2990.41     18.22 o 
  -2   8   1      761.96      819.02      5.89 o 
  -1   8   1     4362.71     4373.76     43.02 o 
   0   8   1      168.72      202.01      2.62 o 
   1   8   1      191.36      208.69      2.74 o 
   2   8   1      426.16      437.96      4.86 o 
   3   8   1       29.83       24.69      1.50 o 
   4   8   1       56.44       59.75      2.17 o 
   5   8   1        3.09        5.86      1.16 o 
   6   8   1      326.52      306.19      5.81 o 
   7   8   1      225.48      224.49      8.56 o 
   8   8   1       55.48       44.32      8.73 o 
  -8   9   1       60.26       62.61      3.86 o 
  -7   9   1       22.58       23.57      2.42 o 
  -6   9   1       66.33       57.42      2.46 o 
  -5   9   1        0.74        0.53      0.88 o 
  -4   9   1      418.77      466.04      4.55 o 
  -3   9   1      390.58      420.69      4.11 o 
  -2   9   1     1294.71     1432.51      8.74 o 
  -1   9   1       24.92       26.04      0.79 o 
   0   9   1       18.78       17.76      0.94 o 
   1   9   1       82.63       92.77      1.59 o 
   2   9   1     1621.34     1634.28     12.72 o 
   3   9   1        0.90        1.49      0.77 o 
   4   9   1       35.11       34.16      1.87 o 
   5   9   1        1.86        1.44      0.93 o 
   6   9   1       15.36       19.42      2.37 o 
   7   9   1       69.78       69.94      4.08 o 
  -8  10   1      108.84      108.07      4.27 o 
  -7  10   1      113.28      122.03      4.07 o 
  -6  10   1        7.67        3.07      1.03 o 
  -5  10   1       97.81       92.28      2.57 o 
  -4  10   1     3189.33     3232.71     20.35 o 
  -3  10   1      446.73      510.74      4.67 o 
  -2  10   1      461.35      500.33      3.91 o 
  -1  10   1       25.24       31.24      1.72 o 
   0  10   1      171.07      147.86      2.68 o 
   1  10   1        0.52        1.97      0.44 o 
   2  10   1      119.47      114.89      2.35 o 
   3  10   1     1323.94     1368.98     11.27 o 
   4  10   1       30.38       34.33      2.04 o 
   5  10   1       25.05       23.90      1.80 o 
   6  10   1      107.50       95.79      4.44 o 
   7  10   1        4.78        3.90      2.28 o 
  -8  11   1       23.41       22.35      3.40 o 
  -7  11   1       70.68       66.67      3.76 o 
  -6  11   1        0.13       -1.34      1.51 o 
  -5  11   1        9.77        8.08      1.16 o 
  -4  11   1      386.54      411.87      4.58 o 
  -3  11   1       48.26       52.30      1.43 o 
  -2  11   1      910.18      909.07      5.92 o 
  -1  11   1      775.38      792.93      9.29 o 
   0  11   1      236.30      257.43      2.86 o 
   1  11   1      568.74      578.22      5.51 o 
   2  11   1     2247.99     2340.29     14.74 o 
   3  11   1      518.16      534.76      6.33 o 
   4  11   1      525.19      519.06      6.48 o 
   5  11   1        4.25        4.77      1.12 o 
   6  11   1        7.95       14.07      2.07 o 
   7  11   1       69.45       68.07      4.30 o 
  -8  12   1        3.41        1.26      2.21 o 
  -7  12   1       16.13       19.22      2.32 o 
  -6  12   1       98.94       85.07      2.77 o 
  -5  12   1       72.14       50.73      2.08 o 
  -4  12   1       23.62       40.42      1.59 o 
  -3  12   1      849.99      874.85      6.87 o 
  -2  12   1     1723.19     1750.15     10.22 o 
  -1  12   1       56.13       61.30      1.44 o 
   0  12   1      885.64      976.58      7.74 o 
   1  12   1        6.61        8.79      0.68 o 
   2  12   1      133.88      121.59      2.03 o 
   3  12   1        0.01        0.56      0.58 o 
   4  12   1      917.83      938.55     16.90 o 
   5  12   1       66.85       72.25      2.60 o 
   6  12   1      236.31      209.67      5.80 o 
   7  12   1        0.27        0.61      2.04 o 
  -8  13   1        1.52        1.55      1.79 o 
  -7  13   1        0.02        0.98      1.50 o 
  -6  13   1       95.65       85.53      2.73 o 
  -5  13   1      259.51      255.40      4.09 o 
  -4  13   1      360.50      341.39      4.95 o 
  -3  13   1      138.54      162.23      2.46 o 
  -2  13   1     1284.27     1387.15      8.47 o 
  -1  13   1     1782.48     1868.17     14.56 o 
   0  13   1       27.98       43.47      1.19 o 
   1  13   1      402.26      383.09      3.50 o 
   2  13   1       15.72       18.32      0.99 o 
   3  13   1       49.34       58.39      1.99 o 
   4  13   1      256.65      270.31      4.83 o 
   5  13   1       50.42       44.69      2.34 o 
   6  13   1      160.99      146.62      5.10 o 
   7  13   1        0.02        1.99      2.16 o 
  -8  14   1       27.23       23.66      3.11 o 
  -7  14   1       29.50       31.57      2.67 o 
  -6  14   1      164.60      138.62      3.37 o 
  -5  14   1      149.41      138.50      3.05 o 
  -4  14   1      101.95       94.14      2.21 o 
  -3  14   1      471.16      486.60      4.68 o 
  -2  14   1      596.09      615.73      4.86 o 
  -1  14   1       51.03       74.53      2.89 o 
   0  14   1      725.96      749.92      8.32 o 
   1  14   1      128.96      128.37      1.88 o 
   2  14   1        0.00        1.18      0.68 o 
   3  14   1       12.01        4.57      0.90 o 
   4  14   1      429.37      436.34      6.32 o 
   5  14   1       61.21       52.07      2.40 o 
   6  14   1       70.54       67.09      3.84 o 
   7  14   1        5.44        3.24      2.08 o 
  -8  15   1      177.23      177.61      6.79 o 
  -7  15   1        0.11       -0.12      1.36 o 
  -6  15   1      225.31      190.16      3.89 o 
  -5  15   1       27.55       15.78      1.33 o 
  -4  15   1      145.35      130.89      2.57 o 
  -3  15   1       79.73       77.33      1.77 o 
  -2  15   1        2.87        5.10      0.75 o 
  -1  15   1      316.98      366.56      3.44 o 
   0  15   1      550.56      559.62      5.91 o 
   1  15   1      168.28      160.68      2.17 o 
   2  15   1      114.90      117.81      2.03 o 
   3  15   1      212.41      209.73      3.52 o 
   4  15   1      181.77      185.78      3.74 o 
   5  15   1      209.44      210.54      4.97 o 
   6  15   1       43.42       36.14      3.22 o 
   7  15   1        0.00        0.14      2.08 o 
  -8  16   1       12.91       10.79      4.12 o 
  -7  16   1        4.71        5.70      2.01 o 
  -6  16   1      121.73      106.00      2.98 o 
  -5  16   1      118.91      101.00      2.52 o 
  -4  16   1       20.76       13.31      1.15 o 
  -3  16   1        1.64        7.22      1.14 o 
  -2  16   1      386.04      430.84      3.83 o 
  -1  16   1     1084.09     1120.81      7.91 o 
   0  16   1      901.15      923.06     11.62 o 
   1  16   1      194.61      202.84      2.51 o 
   2  16   1       10.29        7.16      0.73 o 
   3  16   1      152.40      140.53      4.03 o 
   4  16   1      647.19      615.25      7.17 o 
   5  16   1       33.80       39.45      2.80 o 
   6  16   1        0.10        0.62      1.67 o 
   7  16   1        5.27       10.03      2.54 o 
  -8  17   1       95.83      103.07      8.41 o 
  -7  17   1        3.89        3.90      1.69 o 
  -6  17   1        0.77        1.28      0.92 o 
  -5  17   1       42.65       48.32      1.89 o 
  -4  17   1       31.00       37.53      1.59 o 
  -3  17   1      159.31      149.44      2.46 o 
  -2  17   1      200.01      226.29      2.61 o 
  -1  17   1     3924.58     4373.02     28.39 o 
   0  17   1      468.71      523.08      5.85 o 
   1  17   1       90.31      115.28      2.10 o 
   2  17   1        8.98       15.26      0.84 o 
   3  17   1      390.82      364.25      6.23 o 
   4  17   1       10.14        9.10      1.45 o 
   5  17   1        0.19       -0.35      1.04 o 
   6  17   1       17.71       16.05      2.57 o 
   7  17   1        0.18       -1.07      1.83 o 
  -8  18   1       16.54       20.40      4.63 o 
  -7  18   1        5.51        5.13      2.44 o 
  -6  18   1       79.07       77.21      2.65 o 
  -5  18   1        3.00        3.78      0.91 o 
  -4  18   1      139.16      140.03      2.70 o 
  -3  18   1      158.85      114.62      2.18 o 
  -2  18   1      201.86      177.03      2.30 o 
  -1  18   1     2356.23     2636.13     16.55 o 
   0  18   1     2320.41     2419.45     21.88 o 
   1  18   1      439.05      499.94      5.34 o 
   2  18   1       81.17      108.38      2.10 o 
   3  18   1       29.55       34.03      2.08 o 
   4  18   1       10.91       11.26      1.49 o 
   5  18   1      160.56      150.39      4.25 o 
   6  18   1       92.27      100.55      4.51 o 
   7  18   1        0.05       -0.28      1.88 o 
  -8  19   1        8.58        3.73      3.54 o 
  -7  19   1       64.98       59.27      3.92 o 
  -6  19   1      295.90      271.42      5.26 o 
  -5  19   1      156.59      161.25      3.16 o 
  -4  19   1       15.93       10.93      1.09 o 
  -3  19   1       19.64       25.77      1.05 o 
  -2  19   1      155.32      185.72      2.65 o 
  -1  19   1      197.11      204.01      4.65 o 
   0  19   1      848.61      997.66      8.96 o 
   1  19   1     3632.91     3834.20     31.27 o 
   2  19   1      126.57      109.39      2.16 o 
   3  19   1       11.70       16.85      1.40 o 
   4  19   1      138.36      143.07      3.86 o 
   5  19   1       97.56       92.43      3.49 o 
   6  19   1        0.52        0.38      1.66 o 
   7  19   1       11.24       10.18      2.41 o 
  -8  20   1        0.74       -2.80      2.80 o 
  -7  20   1      191.68      192.65      5.91 o 
  -6  20   1        7.00        5.29      1.31 o 
  -5  20   1        1.03        2.80      0.89 o 
  -4  20   1      101.54      117.96      2.53 o 
  -3  20   1       19.20       23.97      1.06 o 
  -2  20   1     1108.80     1179.01      9.01 o 
  -1  20   1      232.84      250.50      3.00 o 
   0  20   1       14.46       31.14      1.49 o 
   1  20   1     1342.58     1460.30     11.75 o 
   2  20   1       73.25       71.76      1.83 o 
   3  20   1      764.77      683.05      8.96 o 
   4  20   1      542.51      498.35      7.41 o 
   5  20   1       85.22       86.25      3.39 o 
   6  20   1      100.13      100.91      4.59 o 
   7  20   1        0.03        1.89      1.98 o 
  -8  21   1      222.89      218.24     10.00 o 
  -7  21   1       20.54       21.52      2.78 o 
  -6  21   1        1.85        6.31      1.83 o 
  -5  21   1        4.19        4.15      1.10 o 
  -4  21   1      193.18      159.33      3.34 o 
  -3  21   1      188.91      182.35      2.65 o 
  -2  21   1      179.61      189.74      2.77 o 
  -1  21   1       56.04       65.54      1.58 o 
   0  21   1        1.37        3.48      1.62 o 
   1  21   1        0.23        0.28      0.68 o 
   2  21   1       38.49       58.24      1.70 o 
   3  21   1     1713.53     1664.55     13.73 o 
   4  21   1      699.74      638.32      8.60 o 
   5  21   1       65.30       59.74      2.93 o 
   6  21   1        4.03        4.18      3.38 o 
   7  21   1       18.94       16.31      2.78 o 
  -8  22   1       54.30       65.28      8.05 o 
  -7  22   1       17.59       17.57      2.76 o 
  -6  22   1       16.78       19.94      1.93 o 
  -5  22   1      146.75      132.60      3.29 o 
  -4  22   1      380.62      331.18      4.33 o 
  -3  22   1       15.39       21.70      1.12 o 
  -2  22   1      642.38      669.35      6.07 o 
  -1  22   1      240.10      262.35      3.18 o 
   0  22   1      173.12      191.64      3.57 o 
   1  22   1        0.08        0.59      0.83 o 
   2  22   1      460.11      425.65      4.98 o 
   3  22   1       53.31       47.28      2.00 o 
   4  22   1        0.02        1.70      1.02 o 
   5  22   1        4.08        8.17      1.56 o 
   6  22   1        1.15        1.57      1.72 o 
   7  22   1       29.78       37.56      3.72 o 
  -8  23   1       47.02       67.22      6.96 o 
  -7  23   1       84.66       99.66      7.30 o 
  -6  23   1       90.47       77.35      3.31 o 
  -5  23   1        1.49        5.45      1.09 o 
  -4  23   1      319.37      365.64      5.21 o 
  -3  23   1      164.89      164.66      2.57 o 
  -2  23   1      592.03      589.08      5.63 o 
  -1  23   1      191.81      179.64      3.02 o 
   0  23   1      136.41      149.60      4.35 o 
   1  23   1      120.44      109.97      2.58 o 
   2  23   1     1198.43     1089.31     10.08 o 
   3  23   1       15.33       14.23      1.94 o 
   4  23   1        4.88        3.07      1.20 o 
   5  23   1       20.76       17.64      2.81 o 
   6  23   1       13.90       19.43      2.71 o 
   7  23   1       15.16       13.98      4.23 o 
  -8  24   1       29.67       23.04      7.48 o 
  -7  24   1       22.64       20.99      4.92 o 
  -6  24   1       64.70       64.50      4.06 o 
  -5  24   1      369.40      339.97      6.06 o 
  -4  24   1     1430.25     1261.56     11.42 o 
  -3  24   1      725.67      673.88      5.97 o 
  -2  24   1       10.63        9.52      0.87 o 
  -1  24   1        0.26        0.17      0.71 o 
   0  24   1       58.57       62.46      2.18 o 
   1  24   1      405.00      450.29      5.54 o 
   2  24   1      575.55      566.26      6.62 o 
   3  24   1        2.12        3.01      0.92 o 
   4  24   1       17.59       20.44      2.01 o 
   5  24   1        8.45        5.08      1.74 o 
   6  24   1        8.23        7.71      2.20 o 
   7  24   1      114.06      112.89      5.86 o 
  -8  25   1       45.46       28.04      7.31 o 
  -7  25   1       64.43       74.92      6.99 o 
  -6  25   1      217.11      216.29      6.60 o 
  -5  25   1      229.58      230.07      4.45 o 
  -4  25   1       11.91       23.45      1.79 o 
  -3  25   1       55.95       67.49      2.02 o 
  -2  25   1       62.00       54.77      2.49 o 
  -1  25   1       16.19       12.74      1.14 o 
   0  25   1       86.31       83.86      2.54 o 
   1  25   1      210.15      194.47      3.71 o 
   2  25   1      398.04      391.78      5.40 o 
   3  25   1      539.63      508.68      6.42 o 
   4  25   1      102.85       90.69      3.27 o 
   5  25   1      170.64      163.34      8.01 o 
   6  25   1       23.44       22.05      3.21 o 
   7  25   1        8.50        7.29      2.37 o 
  -7  26   1       39.31       39.58      5.47 o 
  -6  26   1       80.76       63.10      4.07 o 
  -5  26   1        6.54       11.58      1.45 o 
  -4  26   1      161.99      173.30      3.93 o 
  -3  26   1       67.12       68.54      2.49 o 
  -2  26   1      687.11      667.16      6.35 o 
  -1  26   1       94.96      100.85      4.26 o 
   0  26   1        0.02       -0.64      0.64 o 
   1  26   1      701.43      681.99      7.37 o 
   2  26   1       77.19       90.09      3.72 o 
   3  26   1       20.14       15.70      1.51 o 
   4  26   1        2.20        0.78      1.30 o 
   5  26   1      215.26      208.05      6.71 o 
   6  26   1      122.92      119.23      5.77 o 
   7  26   1        5.22        6.05      2.37 o 
  -7  27   1       55.26       63.87     13.21 o 
  -6  27   1        1.45        3.08      2.68 o 
  -5  27   1       91.49       93.71      3.29 o 
  -4  27   1      727.34      658.18      8.22 o 
  -3  27   1      106.20      110.51      2.95 o 
  -2  27   1      332.46      316.98      4.03 o 
  -1  27   1      133.18      137.99      2.90 o 
   0  27   1       32.25       40.54      2.66 o 
   1  27   1      691.13      648.91      8.01 o 
   2  27   1       17.11       16.30      1.55 o 
   3  27   1       69.74       74.49      2.74 o 
   4  27   1       67.79       65.14      3.32 o 
   5  27   1       20.88       23.79      3.21 o 
   6  27   1       88.45       72.53      4.84 o 
  -7  28   1       84.75       95.01      7.77 o 
  -6  28   1        1.19        0.18      3.28 o 
  -5  28   1      352.13      317.35      5.84 o 
  -4  28   1        7.91       12.01      1.50 o 
  -3  28   1      112.09      118.77      3.07 o 
  -2  28   1        2.91        4.61      0.94 o 
   0  28   1      333.29      321.70      4.66 o 
   1  28   1     1612.76     1435.25     12.58 o 
   2  28   1        0.01       -0.29      0.80 o 
   3  28   1      435.21      409.86      7.69 o 
   4  28   1       32.37       33.98      3.87 o 
   5  28   1       34.40       35.91      4.06 o 
   6  28   1       68.26       66.22      4.97 o 
  -7  29   1       17.54       16.74      4.25 o 
  -6  29   1      215.41      224.55      9.27 o 
  -5  29   1       20.76       22.05      1.99 o 
  -4  29   1      220.15      216.25      5.70 o 
  -3  29   1      358.05      321.70      5.19 o 
  -2  29   1      663.10      602.23      7.04 o 
  -1  29   1     2330.85     2182.87     19.55 o 
   0  29   1       27.24       28.57      2.05 o 
   1  29   1      334.05      317.07      4.90 o 
   2  29   1       34.85       39.32      2.82 o 
   3  29   1        0.31        0.91      1.09 o 
   4  29   1       76.44       73.95      3.51 o 
   5  29   1       33.54       35.54      3.92 o 
   6  29   1      129.68      123.14      5.94 o 
  -7  30   1       45.17       54.69      6.30 o 
  -6  30   1      102.55       78.47      6.70 o 
  -5  30   1       18.99       17.98      1.97 o 
  -4  30   1      372.49      345.23      5.83 o 
  -3  30   1        1.36        2.66      0.86 o 
  -2  30   1      877.79      820.53      8.71 o 
  -1  30   1     3956.17     3677.79     30.12 o 
   0  30   1       46.41       51.96      2.17 o 
   1  30   1      133.86      134.28      3.24 o 
   2  30   1       28.85       25.88      1.83 o 
   3  30   1        9.19        8.45      1.61 o 
   4  30   1        0.11        0.50      1.98 o 
   5  30   1      172.05      166.79      6.25 o 
   6  30   1        0.02        1.08      2.36 o 
  -7  31   1      383.98      400.95     13.25 o 
  -6  31   1       24.89       21.49      4.58 o 
  -5  31   1       28.38       24.39      2.12 o 
  -4  31   1       54.46       62.51      2.67 o 
  -3  31   1        3.66        2.77      1.01 o 
  -2  31   1      116.48      124.14      3.04 o 
  -1  31   1      685.93      755.87      9.38 o 
   0  31   1       67.89       52.72      2.26 o 
   1  31   1       18.40       26.05      1.80 o 
   2  31   1       69.41       63.53      2.43 o 
   3  31   1       53.17       54.10      3.07 o 
   4  31   1        0.99        1.53      1.27 o 
   5  31   1        7.46        5.94      2.26 o 
   6  31   1      107.12      100.92      5.44 o 
  -7  32   1       24.28       30.77      7.27 o 
  -6  32   1       61.81       55.87      6.09 o 
  -5  32   1       10.62       14.89      2.05 o 
  -4  32   1       27.02       27.70      2.38 o 
  -3  32   1        4.96        9.47      1.49 o 
  -2  32   1       37.40       40.31      2.83 o 
   0  32   1      138.37      120.39      3.03 o 
   1  32   1       37.96       41.98      2.23 o 
   2  32   1        6.61        5.99      1.14 o 
   3  32   1       16.92       15.86      1.97 o 
   4  32   1        1.87        7.35      1.76 o 
   5  32   1      152.69      172.99      6.50 o 
   6  32   1       18.19       19.54      5.48 o 
  -7  33   1       99.08      100.72     11.73 o 
  -6  33   1      126.95      125.14      7.25 o 
  -5  33   1      169.40      167.52      4.93 o 
  -4  33   1        6.58        9.37      2.19 o 
  -3  33   1       17.39       21.90      2.08 o 
  -2  33   1        0.02        1.33      1.59 o 
  -1  33   1      148.14      140.21      4.33 o 
   0  33   1      674.24      670.98      7.74 o 
   1  33   1       22.02       31.01      1.99 o 
   2  33   1        0.03       -0.05      0.88 o 
   3  33   1       20.78       17.86      2.10 o 
   4  33   1      643.46      626.33     11.63 o 
   5  33   1      295.79      278.62      8.09 o 
   6  33   1      141.49      145.68      6.35 o 
  -7  34   1       30.07       34.70      8.06 o 
  -6  34   1        9.23        8.34      5.28 o 
  -5  34   1       70.99       67.68      3.64 o 
  -4  34   1      169.60      149.59      4.46 o 
  -3  34   1        6.40        5.04      1.35 o 
  -2  34   1      206.76      176.53      5.04 o 
  -1  34   1       42.59       44.07      2.83 o 
   0  34   1     2671.04     2502.35     22.65 o 
   1  34   1       25.65       23.77      1.83 o 
   2  34   1       27.74       25.55      1.98 o 
   3  34   1        1.28        2.71      1.64 o 
   4  34   1        0.04       -0.96      2.44 o 
   5  34   1      323.49      316.76     13.51 o 
   6  34   1      257.53      244.72     12.59 o 
  -6  35   1       39.30       42.31      5.95 o 
  -5  35   1       61.44       66.25      6.50 o 
  -4  35   1       48.14       56.91      3.18 o 
  -3  35   1       13.99       12.58      1.93 o 
  -2  35   1      296.12      279.34      6.46 o 
  -1  35   1      381.42      328.20      6.93 o 
   0  35   1     1034.21      990.93     20.92 o 
   1  35   1        9.74       11.07      1.40 o 
   2  35   1      254.74      226.82      6.01 o 
   3  35   1       27.96       32.07      2.63 o 
   4  35   1       78.80       86.51      4.84 o 
   5  35   1        5.39        3.71      2.97 o 
   6  35   1        2.00        4.07      2.95 o 
  -6  36   1      104.17      119.32      7.68 o 
  -5  36   1        5.24        8.38      2.34 o 
  -4  36   1       68.87       80.36      3.45 o 
  -3  36   1        4.79        5.20      1.81 o 
  -2  36   1       35.52       36.95      2.89 o 
  -1  36   1      177.17      156.84      4.78 o 
   0  36   1      167.63      188.95      6.21 o 
   1  36   1      473.57      431.60      7.28 o 
   2  36   1       10.70        9.75      1.27 o 
   3  36   1        0.43        2.21      1.23 o 
   4  36   1      284.63      293.78     10.47 o 
   5  36   1        5.52        7.76      2.44 o 
  -6  37   1        4.79        9.92      9.39 o 
  -5  37   1       58.74       72.28      4.67 o 
  -4  37   1      460.83      467.66      8.22 o 
  -3  37   1        0.00        3.55      1.47 o 
  -2  37   1      106.09       86.76      3.78 o 
  -1  37   1        7.18       11.42      1.80 o 
   0  37   1      218.85      212.52      4.96 o 
   1  37   1      152.65      158.11      4.41 o 
   2  37   1       72.28       71.12      2.77 o 
   3  37   1       48.51       44.73      3.18 o 
   4  37   1        3.59        2.52      3.47 o 
   5  37   1        5.01        1.63      1.99 o 
  -6  38   1      340.07      341.74     11.88 o 
  -5  38   1       19.07       20.85      3.07 o 
  -4  38   1       26.82       31.39      3.02 o 
  -3  38   1      345.56      311.65      7.41 o 
  -2  38   1        0.08        4.21      1.37 o 
  -1  38   1       12.70       11.91      1.84 o 
   0  38   1      335.90      327.06      7.21 o 
   1  38   1       76.47       88.01      3.52 o 
   2  38   1        0.47        0.67      0.96 o 
   3  38   1        2.94        4.13      1.75 o 
   4  38   1        2.78        2.45      2.78 o 
   5  38   1        8.17        8.44      3.11 o 
  -6  39   1       13.97       22.95      4.16 o 
  -5  39   1       12.11       19.17      3.08 o 
  -4  39   1       40.46       42.42      3.50 o 
  -3  39   1      153.68      145.85      5.09 o 
  -2  39   1       47.49       40.29      3.16 o 
  -1  39   1        0.00        0.63      1.44 o 
   0  39   1      136.98      135.13      4.71 o 
   1  39   1      120.99      113.75      4.34 o 
   2  39   1       95.28       92.77      3.97 o 
   3  39   1        1.93        1.44      1.58 o 
   4  39   1        5.29        5.51      2.39 o 
   5  39   1       24.84       21.32      6.62 o 
  -6  40   1        6.19       -0.55      5.15 o 
  -5  40   1      130.78      139.35      7.06 o 
  -4  40   1       29.07       24.32      3.73 o 
  -3  40   1       79.42       64.74      3.84 o 
  -2  40   1       43.98       40.20      3.18 o 
  -1  40   1        9.25        3.89      2.14 o 
   0  40   1       41.88       47.91      3.39 o 
   1  40   1      130.89      125.24      4.61 o 
   2  40   1      117.80      115.75      6.45 o 
   3  40   1      241.62      227.56      6.86 o 
   4  40   1       63.35       60.68      6.21 o 
   5  40   1        0.02        2.37      3.48 o 
  -5  41   1       86.35       88.33      9.69 o 
  -4  41   1        0.01        5.52      2.41 o 
  -3  41   1       84.88       79.70      3.95 o 
  -2  41   1      147.70      140.88      4.99 o 
  -1  41   1       13.86       20.17      2.35 o 
   0  41   1        8.48       14.76      2.07 o 
   1  41   1      183.15      186.15      5.65 o 
   2  41   1        2.41        5.55      1.52 o 
   3  41   1        8.70       11.51      3.69 o 
   4  41   1        0.92        3.28      1.92 o 
   5  41   1        3.25        6.94      2.63 o 
  -5  42   1       77.66       82.82      9.08 o 
  -4  42   1       41.39       41.01      4.63 o 
  -3  42   1       26.50       28.87      2.95 o 
  -2  42   1       25.44       26.13      2.74 o 
  -1  42   1       10.62       10.63      2.72 o 
   0  42   1      139.53      137.75      4.88 o 
   1  42   1        0.23        6.63      2.46 o 
   2  42   1       57.84       66.09      3.77 o 
   3  42   1      433.63      384.25     11.07 o 
   4  42   1       75.45       84.99      7.46 o 
  -5  43   1        4.39       12.01      6.18 o 
  -4  43   1       13.05       20.29      6.06 o 
  -3  43   1       23.87       32.16      3.13 o 
  -2  43   1        0.84        3.42      1.19 o 
  -1  43   1       12.21       10.93      1.90 o 
   0  43   1       44.62       40.64      3.28 o 
   1  43   1       82.02       88.02      4.02 o 
   2  43   1      111.57      103.42      5.22 o 
   3  43   1       17.77       21.38      5.69 o 
   4  43   1        1.04        4.39      5.61 o 
  -5  44   1        0.54        4.87      3.36 o 
  -4  44   1       12.39       15.55      3.16 o 
  -3  44   1      203.81      212.75     13.98 o 
  -2  44   1      115.54      106.26      4.49 o 
  -1  44   1      112.97      116.83      4.65 o 
   0  44   1       12.68        8.24      1.69 o 
   1  44   1      121.33      127.96      4.89 o 
   2  44   1       44.50       50.53      5.79 o 
   3  44   1        0.00        3.23      5.44 o 
   4  44   1        2.17        3.90      4.58 o 
  -5  45   1       14.49       17.30      4.66 o 
  -4  45   1       84.77       89.82      5.85 o 
  -3  45   1        8.32        9.48      2.70 o 
  -2  45   1        0.19        5.65      2.07 o 
  -1  45   1      197.79      214.50      6.43 o 
   0  45   1        0.75        5.73      1.50 o 
   1  45   1       11.42       15.59      2.24 o 
   2  45   1        3.52        7.30      4.16 o 
   3  45   1        7.17       14.54      2.71 o 
   4  45   1       13.42       25.42      9.62 o 
  -4  46   1        6.61       11.36      4.50 o 
  -3  46   1       23.06       26.88      8.70 o 
  -2  46   1       64.39       59.49      3.83 o 
  -1  46   1        2.83        6.52      1.65 o 
   0  46   1       28.47       31.75      3.02 o 
   1  46   1        1.60        2.94      1.44 o 
   2  46   1        7.61       10.39      2.28 o 
   3  46   1        0.11        4.84      4.55 o 
   4  46   1       10.41       15.53      4.00 o 
  -4  47   1        0.73        7.95      3.95 o 
  -3  47   1        2.11        6.52      2.17 o 
  -2  47   1       37.33       41.40      3.54 o 
  -1  47   1       24.30       24.30      3.59 o 
   0  47   1      119.76      113.01      4.74 o 
   1  47   1        3.56        3.58      1.45 o 
   2  47   1       55.77       57.32      4.96 o 
   3  47   1        2.09        5.80      2.43 o 
  -4  48   1       38.51       52.32      8.01 o 
  -3  48   1       33.75       41.28      4.71 o 
  -2  48   1        0.99        1.41      1.81 o 
  -1  48   1       25.64       31.60      3.11 o 
   0  48   1      200.31      205.01      6.47 o 
   1  48   1        0.98        5.51      1.59 o 
   2  48   1       37.97       40.76      4.19 o 
   3  48   1        3.11        4.70      2.87 o 
  -4  49   1       37.22       52.01      7.67 o 
  -3  49   1       11.48       13.13      2.77 o 
  -2  49   1        7.10        9.60      6.04 o 
  -1  49   1       68.40       81.98      4.98 o 
   0  49   1       47.49       51.42      4.00 o 
   1  49   1       44.19       51.99      3.83 o 
   2  49   1        0.02        6.82      4.35 o 
   3  49   1        0.04        0.67      2.09 o 
  -3  50   1        1.82        6.83      5.33 o 
  -2  50   1       29.22       32.85      4.20 o 
  -1  50   1      353.48      364.78      8.99 o 
   0  50   1        4.42       11.24      2.53 o 
   1  50   1       26.05       24.68      3.14 o 
   2  50   1       13.94       22.77      4.34 o 
  -3  51   1       92.61      106.61      9.50 o 
  -2  51   1       25.55       39.86      4.52 o 
  -1  51   1       34.24       54.97      4.35 o 
   0  51   1       23.71       21.92      2.65 o 
   1  51   1       65.84       80.51      4.92 o 
   2  51   1        2.75       13.46      2.60 o 
  -2  52   1       36.63       51.09      7.13 o 
  -1  52   1        1.35        1.54      2.32 o 
   0  52   1       17.32       23.71      2.77 o 
   1  52   1       19.35       30.33      3.47 o 
  -2  53   1      117.13      119.10     10.26 o 
  -1  53   1       11.89       12.81      2.18 o 
   0  53   1       18.00       14.89      2.81 o 
   1  53   1        0.89        8.01      2.65 o 
  -1  54   1       29.50       36.78      6.93 o 
  -9   0   2       92.83       92.45     10.61 o 
  -8   0   2       49.60       50.48      5.70 o 
  -7   0   2      557.14      518.49     10.80 o 
  -6   0   2     1909.18     1802.12     21.98 o 
  -5   0   2     1355.88     1298.29     18.94 o 
  -4   0   2       38.22       74.42      3.00 o 
  -3   0   2       13.61       22.79      1.60 o 
  -2   0   2      888.15      997.58     10.51 o 
  -1   0   2      155.80      162.42      3.26 o 
   0   0   2      928.98     1000.74     16.30 o 
   1   0   2      622.31      697.53      6.69 o 
   2   0   2     1826.15     1982.25     14.99 o 
   3   0   2        5.52       13.19      1.59 o 
   4   0   2      329.25      368.61      6.80 o 
   5   0   2      263.30      241.84      5.99 o 
   6   0   2      556.99      551.69     11.40 o 
   7   0   2      180.27      179.45      9.24 o 
  -9   1   2       25.76       22.41      3.72 o 
  -8   1   2       48.76       51.44      4.02 o 
  -7   1   2      154.65      148.17      4.14 o 
  -6   1   2      275.78      265.36      5.34 o 
  -5   1   2       59.21       67.51      2.44 o 
  -4   1   2       36.82       19.37      1.17 o 
  -3   1   2       74.35       77.98      1.93 o 
  -2   1   2     1311.05     1253.26      7.68 o 
  -1   1   2     4248.60     4394.96     37.42 o 
   0   1   2    21776.47    22047.21    181.28 o 
   1   1   2      699.98      723.96      5.31 o 
   2   1   2      378.79      380.87      3.62 o 
   3   1   2      105.84      109.70      2.34 o 
   4   1   2      128.64      126.63      2.82 o 
   5   1   2      114.91      103.82      2.85 o 
   6   1   2       29.10       35.62      2.64 o 
   7   1   2      210.26      239.63      8.65 o 
  -9   2   2       81.64       85.90      6.13 o 
  -8   2   2        6.71        0.94      2.41 o 
  -7   2   2      157.03      172.56      4.89 o 
  -6   2   2      307.52      290.06      5.54 o 
  -5   2   2       14.70       13.79      1.71 o 
  -4   2   2        6.36       11.31      0.92 o 
  -3   2   2       37.44       39.41      1.17 o 
  -2   2   2      590.20      601.75      4.24 o 
  -1   2   2      567.41      581.37      5.40 o 
   0   2   2    16173.48    16249.66    251.62 o 
   1   2   2      282.57      279.25      2.75 o 
   2   2   2      238.24      268.77      2.94 o 
   3   2   2      513.61      520.21      5.24 o 
   4   2   2      467.79      446.95      5.33 o 
   5   2   2       65.88       58.66      3.07 o 
   6   2   2       63.36       66.76      3.32 o 
   7   2   2      114.78      112.87      4.84 o 
  -9   3   2       56.49       63.05      7.11 o 
  -8   3   2        0.01       -0.51      2.11 o 
  -7   3   2      815.84      753.09     10.22 o 
  -6   3   2       88.59       73.90      2.81 o 
  -5   3   2        3.70        3.60      1.00 o 
  -4   3   2      262.29      280.83      3.15 o 
  -3   3   2      201.25      234.63      2.59 o 
  -2   3   2     1914.74     1908.84     11.12 o 
  -1   3   2     6334.99     6344.27     69.23 o 
   0   3   2    14203.01    14508.63    106.42 o 
   1   3   2      107.01      110.53      1.56 o 
   2   3   2      554.65      641.41      5.12 o 
   3   3   2      713.95      769.86      6.72 o 
   4   3   2        0.96        5.46      0.99 o 
   5   3   2        0.01        1.92      1.06 o 
   6   3   2        0.00        0.52      1.70 o 
   7   3   2        7.36        4.81      3.03 o 
  -9   4   2       41.41       49.35      4.80 o 
  -8   4   2       26.23       31.74      3.42 o 
  -7   4   2       52.92       55.14      3.35 o 
  -6   4   2       30.87       30.74      1.94 o 
  -5   4   2      278.74      249.88      4.70 o 
  -4   4   2        1.92        2.34      0.60 o 
  -3   4   2     5131.13     5341.31     40.08 o 
  -2   4   2      866.25      835.87      5.34 o 
  -1   4   2     7995.56     7874.73     74.14 o 
   0   4   2    16456.23    16654.71    111.18 o 
   1   4   2      765.16      821.23      7.79 o 
   2   4   2       14.49        6.70      0.84 o 
   3   4   2      227.93      242.29      3.04 o 
   4   4   2       13.42       13.38      1.28 o 
   5   4   2       12.03       13.43      1.40 o 
   6   4   2        4.70        2.31      1.81 o 
   7   4   2        0.28        1.05      2.00 o 
  -9   5   2        9.77       16.47      3.29 o 
  -8   5   2      231.67      236.30      6.71 o 
  -7   5   2       68.45       73.05      3.60 o 
  -6   5   2      732.58      684.03      7.41 o 
  -5   5   2       21.56       24.80      1.61 o 
  -4   5   2        0.16        0.18      0.54 o 
  -3   5   2     1136.32     1358.70      9.07 o 
  -2   5   2        0.64        1.93      0.28 o 
  -1   5   2      135.84      107.87      1.39 o 
   0   5   2      802.68      856.18      6.71 o 
   1   5   2      153.21      151.00      1.84 o 
   2   5   2      473.49      506.46      4.42 o 
   3   5   2       21.91       26.92      1.27 o 
   4   5   2      377.52      377.55      4.85 o 
   5   5   2        5.25        6.44      1.44 o 
   6   5   2      151.17      141.72      4.68 o 
   7   5   2       98.12       99.22      4.76 o 
  -9   6   2        2.55        6.92      3.68 o 
  -8   6   2        0.11       -0.76      2.09 o 
  -7   6   2        5.76        9.61      1.48 o 
  -6   6   2      164.27      158.29      3.44 o 
  -5   6   2      613.42      575.98      5.45 o 
  -4   6   2        0.16        0.01      0.54 o 
  -3   6   2     1104.51     1182.68      7.61 o 
  -2   6   2       30.42       16.74      0.54 o 
  -1   6   2     6298.78     6396.35     42.32 o 
   0   6   2     5829.22     5851.91     38.74 o 
   1   6   2       28.30       34.72      0.93 o 
   2   6   2       39.10       42.75      1.24 o 
   3   6   2      144.33      150.34      3.22 o 
   4   6   2      105.74      104.47      2.58 o 
   5   6   2       31.22       32.38      2.16 o 
   6   6   2      127.71      130.84      5.89 o 
   7   6   2      107.17      106.97      5.53 o 
  -9   7   2        0.67        5.18      2.56 o 
  -8   7   2       30.88       26.55      3.29 o 
  -7   7   2       21.41       15.92      1.66 o 
  -6   7   2        0.57        0.87      0.99 o 
  -5   7   2     1434.97     1333.58      9.66 o 
  -4   7   2       12.77       15.09      0.99 o 
  -3   7   2      904.51     1023.29      6.82 o 
  -2   7   2       61.40       69.57      1.30 o 
  -1   7   2      260.82      244.01      2.81 o 
   0   7   2     6503.32     6621.27     49.50 o 
   1   7   2       25.58       27.39      0.86 o 
   2   7   2       20.59        9.55      0.76 o 
   3   7   2        0.02        1.29      0.78 o 
   4   7   2       41.42       45.04      1.93 o 
   5   7   2        1.58        1.95      1.49 o 
   6   7   2      112.83      119.13      6.39 o 
   7   7   2      487.44      464.31     16.23 o 
  -9   8   2        0.03        2.24      3.01 o 
  -8   8   2        8.99       13.24      2.73 o 
  -7   8   2        1.23        0.93      1.14 o 
  -6   8   2       57.20       57.11      2.36 o 
  -5   8   2       78.39       84.79      2.13 o 
  -4   8   2      502.22      538.63      4.79 o 
  -3   8   2       42.92       34.12      1.28 o 
  -2   8   2        9.18       11.23      0.52 o 
  -1   8   2     1001.17     1053.89      8.64 o 
   0   8   2      247.29      268.89      4.49 o 
   1   8   2       38.17       44.27      1.16 o 
   2   8   2      179.89      211.61      3.19 o 
   3   8   2      135.73      131.64      3.88 o 
   4   8   2       96.68      110.56      2.85 o 
   5   8   2        0.64        0.71      0.93 o 
   6   8   2        0.74        3.81      1.85 o 
   7   8   2       70.11       77.84      6.48 o 
  -9   9   2      118.67      136.94     14.82 o 
  -8   9   2       52.93       58.20      4.85 o 
  -7   9   2      104.18      102.41      3.33 o 
  -6   9   2        7.12        4.12      1.08 o 
  -5   9   2      488.06      458.36      4.81 o 
  -4   9   2      703.85      745.86      5.98 o 
  -3   9   2      374.01      407.34      3.74 o 
  -2   9   2     1268.02     1300.68      7.72 o 
  -1   9   2      576.82      643.48      5.29 o 
   0   9   2        6.07       13.95      1.81 o 
   1   9   2     1060.67     1125.71     10.08 o 
   2   9   2     1556.58     1651.15     13.71 o 
   3   9   2      112.62      112.44      2.43 o 
   4   9   2      117.87      128.35      3.06 o 
   5   9   2        1.32        0.83      0.85 o 
   6   9   2        0.17       -0.08      1.88 o 
   7   9   2      216.73      197.30      6.98 o 
  -9  10   2       34.61       51.74      4.75 o 
  -8  10   2       68.31       76.77      5.36 o 
  -7  10   2        1.87        1.37      1.26 o 
  -6  10   2      321.31      289.22      4.58 o 
  -5  10   2      270.23      266.46      3.65 o 
  -4  10   2      154.91      166.09      2.50 o 
  -3  10   2        7.37        4.41      0.60 o 
  -2  10   2     1345.34     1411.75      8.31 o 
  -1  10   2      308.15      320.97      3.28 o 
   0  10   2      841.63      930.10      6.79 o 
   1  10   2        5.65       10.18      0.92 o 
   2  10   2      283.38      310.22      3.99 o 
   3  10   2       59.96       62.10      2.19 o 
   4  10   2       79.88       76.56      2.67 o 
   5  10   2        0.03        1.57      0.99 o 
   6  10   2      198.15      185.28      5.94 o 
   7  10   2       22.30       23.38      3.17 o 
  -9  11   2        1.24        9.10      2.78 o 
  -8  11   2      161.52      172.87      6.77 o 
  -7  11   2        2.20        1.61      1.21 o 
  -6  11   2      175.39      166.61      3.48 o 
  -5  11   2      118.79      111.82      2.40 o 
  -4  11   2      651.13      607.39      5.67 o 
  -3  11   2     2127.74     2288.84     13.27 o 
  -2  11   2      103.09      119.73      1.50 o 
  -1  11   2       38.26       41.32      1.11 o 
   0  11   2     1532.62     1610.18     10.90 o 
   1  11   2      115.83      124.28      2.06 o 
   2  11   2      208.46      249.36      4.35 o 
   3  11   2        0.20        0.74      0.77 o 
   4  11   2        5.49        5.52      1.14 o 
   5  11   2        0.42        2.10      1.31 o 
   6  11   2        0.16        0.71      1.88 o 
   7  11   2       81.89       79.08      5.52 o 
  -9  12   2        7.38       13.59      2.87 o 
  -8  12   2       13.66       22.69      3.50 o 
  -7  12   2      179.94      165.49      4.42 o 
  -6  12   2       54.87       59.26      2.31 o 
  -5  12   2        0.28        0.94      0.73 o 
  -4  12   2      131.88      113.52      2.27 o 
  -3  12   2      520.82      596.40      4.67 o 
  -2  12   2     2888.58     3082.88     17.65 o 
  -1  12   2      166.37      200.29      2.55 o 
   0  12   2     3556.65     3866.91     30.74 o 
   1  12   2      615.49      607.38      5.42 o 
   2  12   2       78.35      119.56      2.46 o 
   3  12   2      687.80      641.34      6.99 o 
   4  12   2       72.25       69.38      2.82 o 
   5  12   2        0.03        3.41      1.30 o 
   6  12   2        0.52        2.01      2.60 o 
   7  12   2        8.34        8.83      2.53 o 
  -9  13   2       12.33       17.03      3.08 o 
  -8  13   2       85.43       98.39      5.66 o 
  -7  13   2        5.64        1.88      1.54 o 
  -6  13   2       42.40       39.88      2.06 o 
  -5  13   2       22.32       20.41      1.35 o 
  -4  13   2      340.23      328.06      3.94 o 
  -3  13   2      867.25      920.70      6.43 o 
  -2  13   2     6441.90     7007.92     38.28 o 
  -1  13   2      193.40      211.89      2.69 o 
   0  13   2     2317.89     2676.44     21.50 o 
   1  13   2       25.41       37.27      1.22 o 
   2  13   2      271.98      248.73      3.54 o 
   3  13   2      239.12      258.44      4.21 o 
   4  13   2      107.86      110.79      3.42 o 
   5  13   2       70.64       73.81      3.05 o 
   6  13   2        5.05        4.76      2.12 o 
   7  13   2       46.09       47.39      4.10 o 
  -9  14   2       19.63       23.57      4.79 o 
  -8  14   2        1.41        3.31      2.40 o 
  -7  14   2        1.09        0.52      1.36 o 
  -6  14   2      122.17      109.59      2.96 o 
  -5  14   2       40.43       48.99      1.75 o 
  -4  14   2        5.24        3.53      0.75 o 
  -3  14   2      164.91      183.55      2.30 o 
  -2  14   2     1214.10     1275.51      8.32 o 
  -1  14   2      397.10      443.51      3.88 o 
   0  14   2      813.94      900.03     10.88 o 
   1  14   2       72.22       82.79      1.74 o 
   2  14   2      540.73      512.85      4.80 o 
   3  14   2      448.75      447.26      5.63 o 
   4  14   2      272.58      268.79      5.36 o 
   5  14   2      120.73      117.97      3.95 o 
   6  14   2       14.12       14.23      2.52 o 
   7  14   2       10.90        6.10      2.46 o 
  -8  15   2        1.33        1.84      3.44 o 
  -7  15   2      159.08      147.31      4.19 o 
  -6  15   2       55.47       45.58      2.13 o 
  -5  15   2       92.65       99.76      2.35 o 
  -4  15   2       20.75       19.86      1.03 o 
  -3  15   2       19.83       15.31      0.82 o 
  -2  15   2       16.62       26.47      0.88 o 
  -1  15   2      190.75      205.05      2.35 o 
   0  15   2      533.80      577.39      6.10 o 
   1  15   2      327.38      401.68      4.23 o 
   2  15   2        7.30        8.70      1.17 o 
   3  15   2       32.94       38.43      2.31 o 
   4  15   2       47.11       46.36      2.55 o 
   5  15   2        0.22        3.45      1.78 o 
   6  15   2       72.68       86.02      4.70 o 
   7  15   2       27.80       35.52      3.74 o 
  -8  16   2       61.12       56.76      4.75 o 
  -7  16   2       41.19       39.82      3.00 o 
  -6  16   2      286.79      268.10      4.43 o 
  -5  16   2       96.37       84.90      2.32 o 
  -4  16   2       28.08       40.55      1.54 o 
  -3  16   2      118.38      118.01      1.94 o 
  -2  16   2       28.15       48.53      1.16 o 
  -1  16   2      600.77      567.80      4.81 o 
   0  16   2       90.43       94.46      2.02 o 
   1  16   2        8.37       11.56      0.87 o 
   2  16   2       10.66       15.38      1.14 o 
   3  16   2      455.54      424.98      7.00 o 
   4  16   2      425.34      406.18      7.02 o 
   5  16   2      335.63      314.19      7.61 o 
   6  16   2      168.76      157.64      5.60 o 
   7  16   2        0.69       -1.35      2.01 o 
  -8  17   2       11.17       12.81      4.06 o 
  -7  17   2       94.05       90.63      6.81 o 
  -6  17   2      125.95      120.15      3.10 o 
  -5  17   2      214.77      218.37      3.56 o 
  -4  17   2        2.80        6.80      0.89 o 
  -3  17   2       45.03       45.69      1.27 o 
  -2  17   2      296.86      330.64      3.25 o 
  -1  17   2     1524.76     1649.62     11.30 o 
   0  17   2      402.97      443.41      5.21 o 
   1  17   2       22.48       23.70      1.35 o 
   2  17   2       30.60       32.81      2.51 o 
   3  17   2        2.89        1.49      0.62 o 
   4  17   2        4.30        5.41      1.29 o 
   5  17   2        8.44       10.52      1.87 o 
   6  17   2        0.28        6.20      2.28 o 
   7  17   2        0.65       -3.44      3.49 o 
  -8  18   2       11.67        8.79      3.86 o 
  -7  18   2       23.10       30.00      3.94 o 
  -6  18   2       85.01       69.03      2.44 o 
  -5  18   2      388.10      342.11      4.54 o 
  -4  18   2      207.02      181.86      3.00 o 
  -3  18   2      396.02      357.20      3.72 o 
  -2  18   2      292.23      288.70      3.04 o 
  -1  18   2       61.67       73.27      4.58 o 
   0  18   2       55.03       73.88      1.86 o 
   1  18   2        2.00        2.76      0.76 o 
   2  18   2        2.82        2.83      0.77 o 
   3  18   2        1.43        3.76      1.11 o 
   4  18   2       15.59       15.74      2.07 o 
   5  18   2      244.93      238.48      7.93 o 
   6  18   2        0.01       -1.59      1.59 o 
   7  18   2        0.28       -0.41      3.33 o 
  -8  19   2       30.84       32.97      5.20 o 
  -7  19   2        1.13        3.43      1.95 o 
  -6  19   2        3.48        2.64      0.99 o 
  -5  19   2        0.01        7.57      1.05 o 
  -4  19   2       43.46       40.18      1.57 o 
  -3  19   2       29.06       32.39      1.16 o 
  -2  19   2      423.61      494.26      4.34 o 
  -1  19   2      931.80      995.10      9.43 o 
   0  19   2       59.83       57.39      1.71 o 
   1  19   2      553.64      508.66      5.69 o 
   2  19   2     1304.64     1285.28     12.68 o 
   3  19   2      246.30      232.57      4.66 o 
   4  19   2       24.20       27.76      2.47 o 
   5  19   2      196.31      190.34      5.58 o 
   6  19   2        0.65       -1.91      1.91 o 
   7  19   2        1.27        1.28      5.18 o 
  -8  20   2        3.86       11.09      4.33 o 
  -7  20   2       76.40       81.89      6.78 o 
  -6  20   2      177.15      162.48      3.51 o 
  -5  20   2      973.58      797.20      7.63 o 
  -4  20   2      832.76      851.64      8.23 o 
  -3  20   2       45.59       40.60      1.28 o 
  -2  20   2      533.73      548.25      4.72 o 
  -1  20   2      945.42      904.79      8.89 o 
   0  20   2        0.58        1.47      0.55 o 
   1  20   2       25.34       27.44      1.47 o 
   2  20   2       82.75       76.77      2.32 o 
   3  20   2        6.45        9.35      1.41 o 
   4  20   2        2.60        3.52      1.18 o 
   5  20   2       45.67       46.50      3.40 o 
   6  20   2       27.47       29.18      3.91 o 
  -8  21   2        2.75        6.44      5.23 o 
  -7  21   2        4.08        7.14      3.38 o 
  -6  21   2       49.17       48.33      2.53 o 
  -5  21   2      126.44       95.21      2.47 o 
  -4  21   2      145.38      121.24      2.66 o 
  -3  21   2        5.54        6.32      0.67 o 
  -2  21   2      540.24      482.39      4.39 o 
  -1  21   2        8.86       10.21      1.03 o 
   0  21   2      375.62      330.60      7.68 o 
   1  21   2       16.46        7.76      1.24 o 
   2  21   2      546.45      508.69      7.17 o 
   3  21   2       12.09        8.49      1.38 o 
   4  21   2      150.56      139.65      4.04 o 
   5  21   2        4.35        4.17      2.04 o 
   6  21   2        0.56        0.74      1.79 o 
  -8  22   2        2.74        2.27      3.25 o 
  -7  22   2       71.90       84.98      6.94 o 
  -6  22   2        5.27        7.33      1.13 o 
  -5  22   2      248.08      215.43      3.62 o 
  -4  22   2      112.67       94.10      2.37 o 
  -3  22   2        0.23        4.14      0.90 o 
  -2  22   2       88.41       75.75      1.68 o 
  -1  22   2       79.06       66.38      2.44 o 
   0  22   2      173.21      199.86      3.49 o 
   1  22   2      111.99      107.77      3.90 o 
   2  22   2     1479.91     1387.62     12.40 o 
   3  22   2        7.50        9.09      1.39 o 
   4  22   2       42.31       37.16      2.59 o 
   5  22   2       46.97       38.63      3.78 o 
   6  22   2        5.52        1.35      1.89 o 
  -8  23   2       32.13       33.79      5.30 o 
  -7  23   2        0.33        1.43      3.29 o 
  -6  23   2        7.55       10.29      1.96 o 
  -5  23   2      160.95      150.84      3.10 o 
  -4  23   2     1122.50     1035.75      9.22 o 
  -3  23   2      110.68      101.15      2.08 o 
  -2  23   2       74.57       87.22      2.08 o 
  -1  23   2      165.40      148.74      3.72 o 
   0  23   2        0.09        0.63      0.54 o 
   1  23   2      331.69      310.88      5.12 o 
   2  23   2     3633.33     3493.20     26.02 o 
   3  23   2      254.14      244.10      4.93 o 
   4  23   2        4.98        6.51      1.56 o 
   5  23   2        1.53        0.11      1.77 o 
   6  23   2        0.25        1.32      2.23 o 
  -8  24   2       74.70       94.85      7.90 o 
  -7  24   2        0.53        4.71      3.37 o 
  -6  24   2        5.21        5.20      3.13 o 
  -5  24   2       65.38       62.13      2.62 o 
  -4  24   2      267.68      280.33      4.12 o 
  -3  24   2      123.98      101.71      2.06 o 
  -2  24   2      185.90      178.85      2.56 o 
  -1  24   2      107.67       88.52      2.96 o 
   0  24   2      163.92      164.28      4.09 o 
   1  24   2      782.50      812.34      9.25 o 
   2  24   2      185.01      143.76      5.00 o 
   3  24   2      757.87      714.30      9.09 o 
   4  24   2        9.86        9.19      1.76 o 
   5  24   2       18.13       12.81      4.04 o 
   6  24   2       27.65       22.49      3.20 o 
  -8  25   2      224.45      242.61     10.75 o 
  -7  25   2       12.22       10.10      3.66 o 
  -6  25   2        0.04        2.23      2.18 o 
  -5  25   2      299.39      318.67      5.46 o 
  -4  25   2      641.11      573.46      6.32 o 
  -3  25   2       73.59       82.76      1.89 o 
  -2  25   2        4.14       11.28      0.85 o 
  -1  25   2       98.18       89.24      3.05 o 
   0  25   2      189.47      170.85      4.23 o 
   1  25   2       56.00       55.51      2.43 o 
   2  25   2      553.88      558.91      6.84 o 
   3  25   2      155.68      165.18      4.66 o 
   4  25   2       19.76       19.98      2.34 o 
   5  25   2       23.60       14.08      2.75 o 
   6  25   2        8.60        9.70      2.28 o 
  -8  26   2       97.02      101.79      7.52 o 
  -7  26   2        2.57        4.73      3.74 o 
  -6  26   2      272.92      263.80      6.69 o 
  -5  26   2      898.43      866.68      9.94 o 
  -4  26   2      154.55      196.42      3.48 o 
  -3  26   2      404.17      369.53      4.17 o 
  -2  26   2      114.24       91.40      2.82 o 
  -1  26   2       75.69       59.64      2.57 o 
   0  26   2        4.02        3.93      1.08 o 
   1  26   2      476.43      438.82      6.49 o 
   2  26   2      242.48      249.21      8.39 o 
   3  26   2        5.19        9.93      1.78 o 
   4  26   2        2.15        6.63      1.56 o 
   5  26   2        8.92        6.55      2.45 o 
   6  26   2       28.98       35.22      3.56 o 
  -8  27   2       77.28       87.29      7.45 o 
  -7  27   2      255.36      259.57     24.23 o 
  -6  27   2      153.78      165.98      5.02 o 
  -5  27   2     1015.63      949.99     10.63 o 
  -4  27   2     1749.10     1530.97     14.05 o 
  -3  27   2       46.99       37.09      1.87 o 
  -2  27   2     1228.46     1185.55      8.79 o 
  -1  27   2      133.10      116.19      4.69 o 
   0  27   2       17.91       30.82      6.27 o 
   1  27   2      932.34      828.56      9.70 o 
   2  27   2      129.34      129.31      3.65 o 
   3  27   2      105.60      107.63      3.89 o 
   4  27   2       42.64       39.10      4.63 o 
   5  27   2       21.63       19.15      3.03 o 
   6  27   2       75.78       86.23      6.48 o 
  -8  28   2        0.01        7.50      5.41 o 
  -7  28   2       34.62       46.98      5.65 o 
  -6  28   2       40.25       40.88      3.66 o 
  -5  28   2       88.22       88.86      4.39 o 
  -4  28   2        1.14        2.53      1.70 o 
  -3  28   2      298.76      259.54      3.48 o 
  -2  28   2     1414.46     1291.62     11.27 o 
  -1  28   2        0.51        2.25      1.94 o 
   0  28   2       23.11       25.90      4.14 o 
   1  28   2      921.01      874.89     10.15 o 
   2  28   2      331.81      310.60      5.66 o 
   3  28   2       11.34       10.81      1.75 o 
   4  28   2       46.15       52.34      4.10 o 
   5  28   2      116.85      109.42      5.40 o 
   6  28   2       13.04       10.48      2.77 o 
  -7  29   2       48.24       49.77      5.71 o 
  -6  29   2        0.11        1.94      1.85 o 
  -5  29   2       93.87      105.16      4.65 o 
  -4  29   2       75.98       71.45      2.93 o 
  -3  29   2      489.48      406.70      5.55 o 
  -2  29   2       72.36       88.00      2.35 o 
  -1  29   2      177.58      159.78      5.95 o 
   0  29   2       61.01       56.58      2.79 o 
   1  29   2      405.70      383.87      6.22 o 
   2  29   2        1.57        2.91      1.13 o 
   3  29   2      205.75      189.08      5.15 o 
   4  29   2        0.06       -0.27      1.42 o 
   5  29   2      123.85      138.24      6.03 o 
   6  29   2        0.45       -1.36      1.74 o 
  -7  30   2      125.23      128.98      7.51 o 
  -6  30   2        0.35        0.00      1.88 o 
  -5  30   2       20.02       18.69      2.71 o 
  -4  30   2        0.08       -0.15      0.99 o 
  -3  30   2        0.00        0.87      1.16 o 
  -2  30   2       11.62        6.33      1.08 o 
   0  30   2        9.88        7.21      1.32 o 
   1  30   2      490.15      436.67      6.80 o 
   2  30   2       27.63       25.15      2.12 o 
   3  30   2        7.58        3.55      1.30 o 
   4  30   2        0.01        3.39      1.89 o 
   5  30   2        4.36        5.88      2.29 o 
   6  30   2       34.89       37.50      5.05 o 
  -7  31   2       73.39       77.32      6.91 o 
  -6  31   2       95.02      101.60      5.04 o 
  -5  31   2       80.73       81.12      4.33 o 
  -4  31   2        1.48        0.68      1.11 o 
  -3  31   2       22.78       21.45      3.19 o 
  -2  31   2       24.26       30.81      4.17 o 
  -1  31   2     1679.12     1481.14     17.08 o 
   0  31   2      186.50      160.74      7.09 o 
   1  31   2       12.97       16.31      1.85 o 
   2  31   2      127.16      128.55      3.81 o 
   3  31   2       15.40       12.97      1.97 o 
   4  31   2      491.59      464.53     10.17 o 
   5  31   2      258.51      258.32      8.03 o 
   6  31   2      115.04      132.32     12.28 o 
  -7  32   2       45.40       38.83      5.26 o 
  -6  32   2       24.66       25.30      6.47 o 
  -5  32   2       68.92       75.55      4.36 o 
  -4  32   2        2.84        3.65      1.24 o 
  -3  32   2       62.86       58.14      2.60 o 
  -2  32   2      129.76      115.26      3.27 o 
  -1  32   2      369.78      415.93     12.44 o 
   0  32   2      277.50      246.35      4.91 o 
   1  32   2      193.00      173.44      4.27 o 
   2  32   2       17.09       15.70      2.20 o 
   3  32   2        1.43       -0.06      1.08 o 
   4  32   2      264.41      262.71      7.61 o 
   5  32   2      109.32      105.48      5.57 o 
  -7  33   2       12.45       18.20      5.01 o 
  -6  33   2      146.28      145.21      8.33 o 
  -5  33   2        2.94        2.13      3.19 o 
  -4  33   2        0.82        1.37      2.66 o 
  -3  33   2      166.39      149.53      4.58 o 
  -2  33   2        5.18        1.08      1.61 o 
  -1  33   2      149.22      123.22      7.56 o 
   0  33   2      528.88      518.71      7.51 o 
   1  33   2        0.96        1.77      1.62 o 
   2  33   2       10.29       10.39      2.86 o 
   3  33   2       35.90       36.24      2.87 o 
   4  33   2       35.55       32.14      3.49 o 
   5  33   2      142.23      130.40      6.06 o 
  -7  34   2       60.72       63.77      6.25 o 
  -6  34   2        4.46        7.58      3.09 o 
  -5  34   2        0.97        3.57      1.99 o 
  -4  34   2       10.36        9.26      2.59 o 
  -3  34   2        6.22        5.75      1.22 o 
  -2  34   2     1062.84      919.83     11.10 o 
  -1  34   2       27.80       23.17      2.28 o 
   0  34   2       54.62       73.88      3.53 o 
   1  34   2      106.01      111.56      3.59 o 
   2  34   2        4.71        5.11      1.68 o 
   3  34   2       16.93       17.43      2.46 o 
   4  34   2        5.17        2.19      1.89 o 
   5  34   2      236.31      225.21      7.71 o 
  -7  35   2      163.34      142.64      8.00 o 
  -6  35   2       28.63       34.88      3.75 o 
  -5  35   2       16.63       10.04      2.48 o 
  -4  35   2      125.78      109.54      5.69 o 
  -3  35   2        0.06        2.37      0.99 o 
  -2  35   2      472.91      418.80      8.04 o 
  -1  35   2      230.32      207.03      5.42 o 
   0  35   2      502.91      458.96      7.66 o 
   1  35   2      147.05      130.87      3.88 o 
   2  35   2       38.09       37.28      3.28 o 
   3  35   2        6.26        7.28      2.08 o 
   4  35   2       25.95       28.87      3.39 o 
   5  35   2        4.51        5.86      2.47 o 
  -7  36   2        9.39       17.35      5.87 o 
  -6  36   2      404.39      419.44      9.99 o 
  -5  36   2        0.09        3.41      2.05 o 
  -4  36   2       26.50       22.77      3.31 o 
  -3  36   2        2.74        0.50      1.13 o 
  -2  36   2       82.44       83.70      3.06 o 
  -1  36   2       48.31       40.97      2.81 o 
   0  36   2      486.89      483.86      7.49 o 
   1  36   2       37.50       44.36      2.98 o 
   2  36   2        2.11        1.41      1.71 o 
   3  36   2        5.14        4.62      1.87 o 
   4  36   2       82.45       73.21      4.82 o 
   5  36   2        1.62        1.48      3.15 o 
  -6  37   2      224.29      247.19      7.73 o 
  -5  37   2        0.07        2.34      2.14 o 
  -4  37   2       45.62       45.63      4.55 o 
  -3  37   2       74.22       63.98      3.41 o 
  -2  37   2        0.40       -0.34      0.98 o 
  -1  37   2        0.53        2.01      1.33 o 
   0  37   2       23.13       33.32      2.38 o 
   1  37   2       41.28       35.70      2.58 o 
   2  37   2       14.80       23.02      2.36 o 
   3  37   2       10.21       11.99      2.41 o 
   4  37   2       15.80       24.62      4.58 o 
   5  37   2       45.02       47.03      7.61 o 
  -6  38   2      116.97      119.57      6.72 o 
  -5  38   2       22.84       27.20      5.40 o 
  -4  38   2      222.02      204.31      7.90 o 
  -3  38   2       12.16       19.20      6.86 o 
  -2  38   2        0.69        1.68      1.02 o 
  -1  38   2        0.13        0.73      1.10 o 
   0  38   2       19.12       21.89      2.32 o 
   1  38   2       47.60       51.38      2.94 o 
   2  38   2      523.35      495.87      9.10 o 
   3  38   2        4.39        8.53      2.17 o 
   4  38   2       78.31       80.63      6.56 o 
   5  38   2       21.89       17.16      6.84 o 
  -6  39   2        2.00       11.53      3.53 o 
  -5  39   2       62.12       75.03      8.19 o 
  -4  39   2      155.46      153.10      7.04 o 
  -3  39   2       41.46       43.72      4.52 o 
  -2  39   2       30.50       25.44      2.20 o 
  -1  39   2       28.98       28.92      2.72 o 
   0  39   2       18.37       23.53      2.46 o 
   1  39   2      176.98      167.20      5.01 o 
   2  39   2       25.95       32.41      3.65 o 
   3  39   2        0.16        2.65      1.62 o 
   4  39   2        6.75        7.04      2.32 o 
  -6  40   2      156.66      172.91      7.81 o 
  -5  40   2        0.89        1.79      2.04 o 
  -4  40   2        0.21        4.59      2.40 o 
  -3  40   2        0.45        2.22      1.83 o 
  -2  40   2        3.29        4.46      1.26 o 
  -1  40   2       56.29       49.40      3.28 o 
   0  40   2        3.19        4.75      1.81 o 
   1  40   2      501.88      490.09      9.48 o 
   2  40   2        0.43        1.26      2.43 o 
   3  40   2      134.54      132.26      5.57 o 
   4  40   2        8.59        8.09      3.00 o 
  -6  41   2       11.15       16.38      5.01 o 
  -5  41   2       19.40       23.36      4.82 o 
  -4  41   2       42.26       45.93      4.75 o 
  -3  41   2       75.50       75.97      5.02 o 
  -2  41   2       76.77       84.16      3.32 o 
  -1  41   2        1.82        4.55      1.45 o 
   0  41   2       19.39       19.20      2.33 o 
   1  41   2        0.12        7.64      2.68 o 
   2  41   2        0.61        4.59      3.71 o 
   3  41   2        1.17        3.06      1.86 o 
   4  41   2        0.59        1.35      1.90 o 
  -6  42   2        1.18        5.49      3.32 o 
  -5  42   2      278.13      281.32     10.07 o 
  -4  42   2       19.12       25.34      3.86 o 
  -3  42   2      314.41      302.33      9.90 o 
  -2  42   2       28.19       23.96      2.69 o 
  -1  42   2       76.54       78.35      3.77 o 
   0  42   2        0.01        3.58      1.38 o 
   1  42   2       99.22       80.77      3.90 o 
   2  42   2      380.71      375.50     10.84 o 
   3  42   2       58.49       56.78      4.44 o 
   4  42   2        1.41       10.29      4.25 o 
  -5  43   2       63.39       72.81      6.12 o 
  -4  43   2        0.69        4.91      2.28 o 
  -3  43   2      159.55      180.70      8.58 o 
  -2  43   2        0.01        2.53      2.46 o 
  -1  43   2       15.29       11.52      1.85 o 
   0  43   2      216.20      221.55      6.34 o 
   1  43   2        2.87        6.12      1.69 o 
   2  43   2       36.55       35.37      3.96 o 
   3  43   2      105.73      104.50      5.23 o 
   4  43   2       30.88       37.59      6.86 o 
  -5  44   2        9.62        9.94      3.76 o 
  -4  44   2        7.77        5.09      2.58 o 
  -3  44   2       63.10       78.45      7.47 o 
  -2  44   2       40.66       41.99      3.52 o 
  -1  44   2        3.02        6.37      1.45 o 
   0  44   2      297.79      292.83      7.44 o 
   1  44   2        4.65        4.84      2.13 o 
   2  44   2        0.49        5.78      3.03 o 
   3  44   2        7.30       10.09      3.64 o 
  -5  45   2       55.04       70.31      6.08 o 
  -4  45   2       43.62       43.45      5.28 o 
  -3  45   2       19.28       24.59      3.70 o 
  -2  45   2        2.80        3.42      1.68 o 
  -1  45   2        1.46        4.58      1.32 o 
   0  45   2       38.28       52.84      4.61 o 
   1  45   2       25.24       29.94      2.98 o 
   2  45   2       30.97       29.22      3.71 o 
   3  45   2        2.13        4.38      5.06 o 
  -5  46   2        1.99        2.98      3.05 o 
  -4  46   2      109.42      118.08      6.66 o 
  -3  46   2       11.94       12.68      2.85 o 
  -2  46   2       29.24       36.12      4.59 o 
  -1  46   2      166.19      152.82      7.17 o 
   0  46   2       75.62       72.28      3.98 o 
   1  46   2        0.23        4.91      1.66 o 
   2  46   2        0.03        2.30      2.59 o 
   3  46   2        6.32       19.59      6.94 o 
  -4  47   2        7.56       19.06      5.33 o 
  -3  47   2        3.51        2.45      3.65 o 
  -2  47   2        0.12        8.41      1.87 o 
  -1  47   2       12.83       17.89      2.59 o 
   0  47   2       18.53       22.05      3.00 o 
   1  47   2       16.09       15.69      2.28 o 
   2  47   2       73.03       90.87      9.65 o 
   3  47   2        0.24        2.06      2.12 o 
  -4  48   2       43.66       57.94      5.55 o 
  -3  48   2        1.01        4.78      2.79 o 
  -2  48   2      537.27      530.44     11.07 o 
  -1  48   2      214.91      224.79      6.97 o 
   0  48   2       76.61       82.34      4.13 o 
   1  48   2        1.58        6.49      1.76 o 
   2  48   2        6.11       15.73      6.54 o 
  -4  49   2        8.61        9.30      4.19 o 
  -3  49   2        1.17        6.62      2.32 o 
  -2  49   2        4.66       14.29      2.38 o 
  -1  49   2        2.37       12.69      2.24 o 
   0  49   2       76.75       86.62      4.39 o 
   1  49   2       25.69       25.00      2.74 o 
   2  49   2       85.70       96.32      9.08 o 
  -3  50   2      185.42      196.69     10.46 o 
  -2  50   2        1.75        4.60      2.04 o 
  -1  50   2       43.95       55.71      5.82 o 
   0  50   2       30.56       34.02      4.16 o 
   1  50   2       32.25       29.95      2.98 o 
   2  50   2       46.47       85.83      6.67 o 
  -3  51   2       67.69       81.14      9.86 o 
  -2  51   2       92.40      104.54      7.49 o 
  -1  51   2        0.25        5.09      1.64 o 
   0  51   2        1.70        4.25      2.30 o 
   1  51   2        5.07       12.04      4.46 o 
  -2  52   2      252.98      285.38     12.04 o 
  -1  52   2       84.18       84.16      4.97 o 
   0  52   2        2.55        4.82      2.89 o 
   1  52   2        0.02        6.18      3.24 o 
  -2  53   2      193.70      206.66     12.94 o 
  -1  53   2       25.75       22.92      3.89 o 
   0  53   2       10.82        8.10      3.67 o 
  -9   1   3        3.68       -1.25      2.60 o 
  -8   1   3       16.03       10.87      2.73 o 
  -7   1   3       11.13       12.29      1.96 o 
  -6   1   3        0.30        2.12      1.26 o 
  -5   1   3      481.01      453.77      4.50 o 
  -4   1   3        7.57       10.26      0.84 o 
  -3   1   3      321.30      374.42      3.45 o 
  -2   1   3     2057.47     2276.81     14.27 o 
  -1   1   3        4.83       17.64      0.68 o 
   0   1   3      534.98      597.34      5.85 o 
   1   1   3        0.01        0.55      0.32 o 
   2   1   3       70.87       73.24      1.62 o 
   3   1   3      205.88      221.40      3.64 o 
   4   1   3      129.96      136.08      3.06 o 
   5   1   3       17.27       14.50      1.93 o 
   6   1   3       16.04       18.04      2.76 o 
   7   1   3       77.85       79.80     12.23 o 
  -9   2   3       17.28       17.02      7.64 o 
  -8   2   3        6.53        8.29      2.55 o 
  -7   2   3        4.62        4.98      1.76 o 
  -6   2   3     1179.76     1119.65     11.64 o 
  -5   2   3        5.28        6.25      0.97 o 
  -4   2   3        2.52        6.46      0.74 o 
  -3   2   3      389.77      450.37      3.93 o 
  -2   2   3       50.95       42.93      0.93 o 
  -1   2   3     2045.76     2130.85     14.21 o 
   0   2   3      234.79      235.90      3.14 o 
   1   2   3     1443.68     1506.03      8.82 o 
   2   2   3       36.76       34.22      1.19 o 
   3   2   3      273.97      290.06      4.05 o 
   4   2   3        0.59        0.64      1.19 o 
   5   2   3        8.16        9.07      1.70 o 
   6   2   3      127.30      128.78      4.19 o 
   7   2   3       11.53        7.59      5.76 o 
  -9   3   3        5.89        8.30      3.92 o 
  -8   3   3       56.13       65.62      4.83 o 
  -7   3   3        1.14       -0.49      1.22 o 
  -6   3   3     1792.21     1700.52     17.24 o 
  -5   3   3      517.19      504.05      4.81 o 
  -4   3   3       74.12       94.95      1.81 o 
  -3   3   3      173.52      176.70      2.41 o 
  -2   3   3      391.84      427.69      3.81 o 
  -1   3   3       18.32       15.15      0.61 o 
   0   3   3       75.95       79.82      1.80 o 
   1   3   3     2803.15     2937.22     15.55 o 
   2   3   3      154.20      179.69      2.35 o 
   3   3   3      325.70      339.75      4.41 o 
   4   3   3       56.19       50.30      2.13 o 
   5   3   3       34.11       30.39      2.20 o 
   6   3   3       13.86       13.24      2.39 o 
   7   3   3       67.25       78.17     10.81 o 
  -9   4   3       48.86       49.13      8.33 o 
  -8   4   3       93.24       96.65      5.07 o 
  -7   4   3        0.33        0.47      1.13 o 
  -6   4   3     2004.60     1881.62     15.64 o 
  -5   4   3     1288.24     1179.94     12.83 o 
  -4   4   3       75.54       52.25      1.45 o 
  -3   4   3       75.98       87.20      1.59 o 
  -2   4   3     1337.69     1364.31      9.30 o 
  -1   4   3      201.44      238.83      2.19 o 
   0   4   3       65.61       55.18      1.25 o 
   1   4   3       73.67       88.17      1.50 o 
   2   4   3       15.92       16.31      1.00 o 
   3   4   3      289.41      295.70      4.08 o 
   4   4   3       27.95       27.94      1.76 o 
   5   4   3       55.83       51.19      2.92 o 
   6   4   3        0.13        2.79      1.94 o 
   7   4   3      348.76      343.50     17.66 o 
  -9   5   3       36.53       39.25      5.90 o 
  -8   5   3        7.11       10.79      2.74 o 
  -7   5   3       99.95       95.08      3.31 o 
  -6   5   3      461.74      432.13      6.10 o 
  -5   5   3      411.43      426.08      4.83 o 
  -4   5   3      205.66      219.88      2.99 o 
  -3   5   3      913.81      997.46      8.51 o 
  -2   5   3      399.65      419.71      3.54 o 
  -1   5   3       30.93       26.28      0.72 o 
   0   5   3      109.86      118.76      1.83 o 
   1   5   3      321.62      361.83      3.36 o 
   2   5   3       79.54       84.37      2.11 o 
   3   5   3      249.05      240.59      3.77 o 
   4   5   3       14.30       13.60      1.35 o 
   5   5   3        0.04        0.36      1.18 o 
   6   5   3      133.85      139.11      4.87 o 
  -9   6   3        3.75        4.08      2.91 o 
  -8   6   3       37.54       42.35      6.11 o 
  -7   6   3      349.79      342.93      5.92 o 
  -6   6   3      410.60      366.45      5.58 o 
  -5   6   3        8.01        5.53      0.91 o 
  -4   6   3      141.33      165.87      2.41 o 
  -3   6   3      341.18      385.33      3.60 o 
  -2   6   3      161.11      181.53      2.08 o 
  -1   6   3      723.04      835.33      5.47 o 
   0   6   3      181.62      217.04      2.57 o 
   1   6   3     5892.45     6206.52     32.21 o 
   2   6   3      119.31      145.27      2.37 o 
   3   6   3       21.37       26.16      1.58 o 
   4   6   3       43.99       40.60      2.09 o 
   5   6   3       16.81       23.26      2.20 o 
   6   6   3       13.27       12.20      2.68 o 
  -9   7   3      106.36      118.47      7.21 o 
  -8   7   3       20.89       27.41      3.52 o 
  -7   7   3       46.07       43.78      2.70 o 
  -6   7   3      377.14      381.54      5.04 o 
  -5   7   3      106.55       99.84      2.15 o 
  -4   7   3      761.82      968.64      7.35 o 
  -3   7   3     1375.63     1466.21      8.64 o 
  -2   7   3        5.78        8.58      0.86 o 
  -1   7   3     2360.61     2369.24     14.69 o 
   0   7   3     1015.68     1099.28      8.03 o 
   1   7   3     5928.06     6344.60     32.90 o 
   2   7   3        9.70       11.76      0.92 o 
   3   7   3      110.67      112.27      2.40 o 
   4   7   3        4.16        4.41      1.27 o 
   5   7   3       62.14       61.00      3.02 o 
   6   7   3        2.82        2.02      2.18 o 
  -9   8   3       22.38       33.51      4.03 o 
  -8   8   3        8.01       12.15      3.89 o 
  -7   8   3      115.04      112.07      3.88 o 
  -6   8   3      301.57      261.58      4.15 o 
  -5   8   3      337.51      316.22      3.76 o 
  -4   8   3      790.24      802.16      7.06 o 
  -3   8   3      216.86      227.56      2.23 o 
  -2   8   3        3.64        3.34      0.47 o 
  -1   8   3       86.02       85.43      1.84 o 
   0   8   3      226.06      241.10      2.77 o 
   1   8   3    11526.28    12399.15     62.65 o 
   2   8   3      153.35      126.89      2.26 o 
   3   8   3        5.17        7.71      0.94 o 
   4   8   3       40.51       44.28      2.09 o 
   5   8   3        2.41        6.59      2.04 o 
   6   8   3       11.73        7.88      2.51 o 
  -9   9   3       21.48       26.69      3.60 o 
  -8   9   3      147.63      157.28      6.24 o 
  -7   9   3       23.52       34.35      2.65 o 
  -6   9   3       53.91       52.82      2.11 o 
  -5   9   3     1279.42     1209.51      8.84 o 
  -4   9   3      344.85      385.15      3.79 o 
  -3   9   3     1174.18     1206.99      7.41 o 
  -2   9   3       24.78       25.62      0.81 o 
  -1   9   3      530.01      564.06      4.58 o 
   0   9   3       24.89       26.56      1.07 o 
   1   9   3     1233.87     1323.75      8.98 o 
   2   9   3       61.95       52.64      1.54 o 
   3   9   3      358.79      346.62      4.65 o 
   4   9   3       67.70       69.75      2.63 o 
   5   9   3        3.13        6.28      2.81 o 
   6   9   3      240.04      231.97      6.94 o 
  -9  10   3       73.98       81.52      5.86 o 
  -8  10   3       61.90       67.21      4.92 o 
  -7  10   3       18.32       23.88      2.34 o 
  -6  10   3       24.72       22.18      1.59 o 
  -5  10   3     1469.37     1350.26      9.61 o 
  -4  10   3       61.64       62.53      1.51 o 
  -3  10   3      514.82      519.37      4.29 o 
  -2  10   3      226.31      223.19      2.01 o 
  -1  10   3      677.72      679.98      5.95 o 
   0  10   3      525.84      571.48      5.50 o 
   1  10   3       55.59       58.86      1.53 o 
   2  10   3       91.58      106.33      2.27 o 
   3  10   3       11.02       15.81      1.37 o 
   4  10   3       66.68       64.15      2.49 o 
   5  10   3        5.03        3.35      1.44 o 
   6  10   3       11.41       11.50      2.48 o 
  -9  11   3       12.73       18.70      3.19 o 
  -8  11   3       52.84       52.51      6.24 o 
  -7  11   3       10.11       11.07      1.80 o 
  -6  11   3      429.95      368.77      4.96 o 
  -5  11   3      100.26      114.69      2.32 o 
  -4  11   3        0.53       -0.54      0.54 o 
  -3  11   3       40.99       65.46      1.29 o 
  -2  11   3      248.70      289.09      2.44 o 
  -1  11   3     1535.05     1753.40     12.68 o 
   0  11   3     1081.09     1191.12      9.63 o 
   1  11   3      122.91      120.63      2.23 o 
   2  11   3      751.10      749.22      6.71 o 
   3  11   3      138.48      135.66      2.86 o 
   4  11   3        3.28        5.98      1.20 o 
   5  11   3       26.16       35.63      2.65 o 
   6  11   3      129.76      120.92      5.50 o 
  -9  12   3        1.74        5.97      2.51 o 
  -8  12   3       41.67       45.70      4.27 o 
  -7  12   3       80.59       74.88      3.36 o 
  -6  12   3       32.79       33.69      2.48 o 
  -5  12   3        0.55        3.03      0.76 o 
  -4  12   3      659.10      696.28      5.59 o 
  -3  12   3        9.45       19.39      1.13 o 
  -2  12   3      280.41      249.27      2.24 o 
  -1  12   3       93.38      107.52      2.00 o 
   0  12   3       61.98       56.22      1.53 o 
   1  12   3      732.97      761.79      6.42 o 
   2  12   3      579.21      580.66      5.70 o 
   3  12   3       51.32       48.93      1.88 o 
   4  12   3        6.30        8.32      1.67 o 
   5  12   3        3.16        7.66      2.46 o 
   6  12   3       55.38       52.72      4.29 o 
  -9  13   3       85.59      100.31      5.76 o 
  -8  13   3       52.97       53.20      4.50 o 
  -7  13   3       13.29       16.11      2.00 o 
  -6  13   3       10.69       15.32      1.37 o 
  -5  13   3       41.85       50.18      2.13 o 
  -4  13   3       39.19       43.40      1.30 o 
  -3  13   3       37.96       34.33      1.49 o 
  -2  13   3      148.20      167.96      1.94 o 
  -1  13   3      553.15      637.73      5.89 o 
   0  13   3     1679.14     1792.36     13.59 o 
   1  13   3        2.68        4.31      0.68 o 
   2  13   3       47.70       55.95      1.79 o 
   3  13   3       39.81       36.54      1.91 o 
   4  13   3      183.81      183.58      4.65 o 
   5  13   3       34.51       35.29      2.77 o 
   6  13   3        1.04       -0.61      1.86 o 
  -9  14   3       26.59       31.82      3.86 o 
  -8  14   3      319.35      290.20      9.19 o 
  -7  14   3        8.69       15.22      2.15 o 
  -6  14   3       23.16       18.52      1.94 o 
  -5  14   3      116.73      111.09      2.32 o 
  -4  14   3        0.19       -0.06      0.48 o 
  -3  14   3      530.68      450.37      4.05 o 
  -2  14   3     1050.38     1146.42      7.61 o 
  -1  14   3     5192.97     5608.19     36.31 o 
   0  14   3      143.36      142.55      2.38 o 
   1  14   3       15.39       15.67      1.12 o 
   2  14   3       11.09       18.22      1.39 o 
   3  14   3      171.09      181.54      5.32 o 
   4  14   3       23.60       22.16      2.04 o 
   5  14   3       57.11       64.79      3.45 o 
   6  14   3       12.56       13.65      2.90 o 
  -9  15   3        0.83        0.45      2.93 o 
  -8  15   3       25.00       21.52      3.14 o 
  -7  15   3        2.80        3.00      1.71 o 
  -6  15   3        3.09        5.83      1.22 o 
  -5  15   3       15.42        9.68      1.04 o 
  -4  15   3      232.44      196.58      2.64 o 
  -3  15   3      313.97      246.17      2.81 o 
  -2  15   3     1230.69     1319.17      8.60 o 
  -1  15   3      160.34      188.35      2.96 o 
   0  15   3        0.33       -0.18      0.58 o 
   1  15   3        0.10        0.18      0.57 o 
   2  15   3      335.54      333.82      4.69 o 
   3  15   3       83.05       91.88      2.69 o 
   4  15   3      155.61      150.51      4.23 o 
   5  15   3       92.77      105.64      3.95 o 
   6  15   3       24.98       25.28      3.28 o 
  -9  16   3        4.81       11.58      3.73 o 
  -8  16   3       12.37       13.37      2.88 o 
  -7  16   3        4.28        8.43      2.71 o 
  -6  16   3      361.47      337.02      5.35 o 
  -5  16   3       63.82       64.17      1.85 o 
  -4  16   3       60.18       48.85      1.52 o 
  -3  16   3      316.96      294.43      3.18 o 
  -2  16   3      196.12      233.47      2.70 o 
  -1  16   3       37.42       42.41      2.03 o 
   0  16   3      162.11      167.55      2.65 o 
   1  16   3        9.94        9.32      0.96 o 
   2  16   3       23.09       22.03      1.53 o 
   3  16   3      165.00      142.85      3.33 o 
   4  16   3      174.36      173.59      4.59 o 
   5  16   3       73.09       78.08      4.35 o 
   6  16   3       13.01       10.59      2.53 o 
  -9  17   3      106.94      108.93      7.50 o 
  -8  17   3        1.87        7.36      2.41 o 
  -7  17   3       43.85       40.23      3.07 o 
  -6  17   3       18.83       22.54      1.80 o 
  -5  17   3       38.46       34.85      1.49 o 
  -4  17   3      618.70      588.16      5.38 o 
  -3  17   3       38.52       47.27      1.26 o 
  -2  17   3      375.01      388.34      3.51 o 
  -1  17   3      762.39      828.93      7.49 o 
   0  17   3        7.42        2.91      0.76 o 
   1  17   3        9.67       13.41      1.11 o 
   2  17   3        5.81        6.80      1.05 o 
   3  17   3      293.99      280.97      4.75 o 
   4  17   3      103.42      104.40      3.65 o 
   5  17   3        6.42        7.97      2.21 o 
   6  17   3        2.48        2.55      2.12 o 
  -9  18   3      125.24      141.58      8.14 o 
  -8  18   3      124.49      122.63      5.56 o 
  -7  18   3      149.37      124.91      4.63 o 
  -6  18   3      193.38      155.12      3.63 o 
  -5  18   3       58.16       38.96      1.68 o 
  -4  18   3       98.18       76.09      1.96 o 
  -3  18   3      193.69      194.04      2.55 o 
  -2  18   3       85.38       99.20      1.68 o 
  -1  18   3      298.13      343.72      4.25 o 
   0  18   3       39.77       49.09      2.86 o 
   1  18   3        5.75        3.67      0.77 o 
   2  18   3      137.41      140.30      3.08 o 
   3  18   3      632.90      616.84      7.43 o 
   4  18   3       71.73       68.18      3.02 o 
   5  18   3      250.56      240.11      6.99 o 
   6  18   3        7.27        7.73      2.10 o 
  -9  19   3        5.82       10.82      3.59 o 
  -8  19   3        3.09        9.47      2.52 o 
  -7  19   3      190.60      206.31      5.68 o 
  -6  19   3       22.26       14.10      1.56 o 
  -5  19   3      113.55       89.36      2.65 o 
  -4  19   3      124.47      101.12      2.07 o 
  -3  19   3        1.16        0.80      0.74 o 
  -2  19   3      259.34      246.87      2.70 o 
  -1  19   3      465.91      473.20      5.58 o 
   0  19   3       56.01       59.91      1.56 o 
   1  19   3       36.17       41.45      1.63 o 
   2  19   3      321.18      297.24      4.58 o 
   3  19   3     2417.31     2351.27     18.65 o 
   4  19   3      164.12      159.63      4.75 o 
   5  19   3       12.02       11.25      2.37 o 
   6  19   3       51.88       54.43      4.32 o 
  -8  20   3       15.66       17.93      5.88 o 
  -7  20   3       43.77       59.66      3.35 o 
  -6  20   3       70.15       69.60      2.62 o 
  -5  20   3      372.50      372.23      5.35 o 
  -4  20   3      141.55      156.10      2.60 o 
  -3  20   3       16.02       16.73      1.08 o 
  -2  20   3       62.27       84.15      1.78 o 
  -1  20   3       10.75        7.17      0.83 o 
   0  20   3      246.40      237.97      4.26 o 
   1  20   3      291.15      284.22      3.91 o 
   2  20   3      924.67      906.28      9.64 o 
   3  20   3      499.47      479.64      8.92 o 
   4  20   3      262.02      255.70      6.52 o 
   5  20   3        0.24        1.14      1.71 o 
   6  20   3        4.15        3.92      1.97 o 
  -8  21   3        6.72        6.82      3.48 o 
  -7  21   3       11.92       20.20      2.34 o 
  -6  21   3        2.00        2.47      1.27 o 
  -5  21   3      148.98      133.19      3.41 o 
  -4  21   3     1249.44     1246.49      9.35 o 
  -3  21   3      281.49      245.70      3.05 o 
  -2  21   3      122.28      143.78      2.19 o 
  -1  21   3      129.94      132.03      2.65 o 
   0  21   3       62.40       57.14      2.41 o 
   1  21   3      211.59      224.22      3.50 o 
   2  21   3      171.22      157.50      4.12 o 
   3  21   3       72.09       79.87      3.06 o 
   4  21   3       99.95       94.29      3.81 o 
   5  21   3       35.65       34.10      3.86 o 
   6  21   3        3.38        5.43      2.11 o 
  -8  22   3       17.94       22.66      4.39 o 
  -7  22   3       51.50       64.55      4.46 o 
  -6  22   3      141.64      117.24      3.40 o 
  -5  22   3       87.85      103.18      3.05 o 
  -4  22   3     2174.02     2004.58     13.52 o 
  -3  22   3      955.69      924.17      7.23 o 
  -2  22   3       20.75       19.81      1.58 o 
  -1  22   3      292.25      296.28      5.31 o 
   0  22   3       23.62       28.55      3.00 o 
   1  22   3      102.87      122.80      4.95 o 
   2  22   3      336.20      317.51     12.43 o 
   3  22   3     1304.55     1281.04     16.33 o 
   4  22   3       74.85       65.27      3.39 o 
   5  22   3       12.90       10.03      3.49 o 
   6  22   3       10.78       10.65      2.86 o 
  -8  23   3      111.42       97.86      6.98 o 
  -7  23   3       28.86       36.92      4.78 o 
  -6  23   3        5.89       10.04      1.32 o 
  -5  23   3      111.86      109.48      3.16 o 
  -4  23   3     1079.51     1075.77      8.49 o 
  -3  23   3      507.79      460.97      5.79 o 
  -2  23   3        2.96        0.34      0.78 o 
  -1  23   3      103.04      107.81      2.83 o 
   0  23   3      181.71      157.26      3.62 o 
   1  23   3       53.28       69.07      2.98 o 
   2  23   3      264.82      236.78      5.38 o 
   3  23   3       59.85       59.71      3.23 o 
   4  23   3        2.97        2.22      1.46 o 
   5  23   3        7.80        7.69      3.83 o 
   6  23   3       42.42       34.97      4.15 o 
  -8  24   3       61.21       73.58      6.66 o 
  -7  24   3        0.06        6.24      6.42 o 
  -6  24   3       10.88       16.07      2.94 o 
  -5  24   3       51.52       55.83      2.42 o 
  -4  24   3      477.34      394.68      4.98 o 
  -3  24   3       71.46       70.58      1.90 o 
  -2  24   3     1108.32     1076.65      9.65 o 
  -1  24   3      140.73      118.86      3.02 o 
   0  24   3       12.63       21.79      1.73 o 
   1  24   3      743.96      722.54      8.95 o 
   2  24   3      151.17      142.16      5.36 o 
   3  24   3       35.78       33.35      2.41 o 
   4  24   3       10.26       14.05      2.03 o 
   5  24   3       12.75       12.95      3.01 o 
   6  24   3        9.70        3.82      5.62 o 
  -8  25   3       78.35       83.47      7.09 o 
  -7  25   3       60.90       65.39      6.12 o 
  -6  25   3       24.70       30.01      2.48 o 
  -5  25   3       12.75       17.21      2.27 o 
  -4  25   3       63.56       34.92      1.86 o 
  -3  25   3       32.56       36.37      1.55 o 
  -2  25   3      141.30      150.08      5.07 o 
  -1  25   3       12.97        6.11      1.02 o 
   0  25   3      343.90      374.89      5.88 o 
   1  25   3      695.68      695.06     13.34 o 
   2  25   3      194.88      185.73      4.86 o 
   3  25   3      177.76      179.27      4.51 o 
   4  25   3        4.17        3.19      1.49 o 
   5  25   3       67.23       65.52      5.02 o 
   6  25   3       37.83       29.59      7.67 o 
  -8  26   3       22.28       29.35      4.66 o 
  -7  26   3        0.16       -1.53      2.74 o 
  -6  26   3        8.48        8.92      2.12 o 
  -5  26   3      405.30      404.00      6.95 o 
  -4  26   3      296.17      229.00      4.09 o 
  -3  26   3     1158.46     1092.02      9.06 o 
  -2  26   3      741.73      732.13      7.55 o 
  -1  26   3      110.12      113.05      3.09 o 
   0  26   3      143.54      154.95      5.17 o 
   1  26   3       16.11       25.64      3.64 o 
   2  26   3       16.68       16.67      1.92 o 
   3  26   3        1.00        2.04      1.81 o 
   4  26   3       38.60       40.60      3.21 o 
   5  26   3        6.76        7.48      3.00 o 
  -8  27   3      154.86      150.04      8.02 o 
  -7  27   3        6.41        6.80      3.49 o 
  -6  27   3       19.48       19.41      4.25 o 
  -5  27   3      520.50      485.11     10.29 o 
  -4  27   3      218.37      182.69      5.20 o 
  -3  27   3       27.49       27.49      1.83 o 
  -2  27   3       51.49       54.08      1.94 o 
  -1  27   3        0.01        2.46      0.88 o 
   0  27   3        0.38        5.66      1.14 o 
   1  27   3      183.38      154.53      3.98 o 
   2  27   3       24.45       22.27      2.23 o 
   3  27   3       55.12       61.03      3.00 o 
   4  27   3       35.96       33.67      2.99 o 
   5  27   3        7.61        6.00      2.37 o 
  -8  28   3       58.62       66.84     13.77 o 
  -7  28   3       70.27       89.76      7.12 o 
  -6  28   3       20.91       21.35      2.88 o 
  -5  28   3       17.08       16.16      2.43 o 
  -4  28   3      297.18      269.61      5.28 o 
  -3  28   3       22.82       31.38      1.64 o 
  -2  28   3      641.67      610.57      6.86 o 
  -1  28   3       17.87       45.07      3.88 o 
   0  28   3       12.30       20.01      1.84 o 
   1  28   3      106.33      120.57      3.57 o 
   2  28   3        0.00       -1.52      1.52 o 
   3  28   3      115.60      116.83      3.76 o 
   4  28   3        3.59        2.65      1.75 o 
   5  28   3        1.50        2.74      2.16 o 
  -8  29   3      437.35      461.13     14.76 o 
  -7  29   3      214.64      222.02      9.30 o 
  -6  29   3       55.85       52.58      4.10 o 
  -5  29   3      112.50      104.44      4.52 o 
  -4  29   3       22.75       31.56      2.37 o 
  -3  29   3        0.35        0.32      0.80 o 
  -2  29   3      411.66      405.62      5.83 o 
  -1  29   3     1313.49     1132.77     12.09 o 
   0  29   3       52.83       45.17      2.66 o 
   1  29   3       42.10       34.77      2.39 o 
   2  29   3       73.19       72.09      3.84 o 
   3  29   3      102.25      101.65      4.00 o 
   4  29   3       24.99       25.77      3.04 o 
   5  29   3      211.14      212.65      7.58 o 
  -8  30   3       21.33       37.97      5.10 o 
  -7  30   3      152.25      156.65      8.06 o 
  -6  30   3       14.00       12.81      2.50 o 
  -5  30   3       13.70        7.14      3.50 o 
  -4  30   3       44.61       45.45      2.51 o 
  -3  30   3       75.67       68.03      3.07 o 
  -2  30   3       46.83       60.51      3.58 o 
  -1  30   3      152.39      127.15      3.60 o 
   0  30   3       46.86       41.46      3.58 o 
   1  30   3      134.44      128.90      3.81 o 
   2  30   3       19.56       16.40      2.02 o 
   3  30   3        0.49        3.47      1.50 o 
   4  30   3       16.50       15.67      2.85 o 
   5  30   3        8.23        8.84      3.32 o 
  -8  31   3        8.74        7.84      5.10 o 
  -7  31   3       17.86       28.80      8.16 o 
  -6  31   3        3.96        4.81      2.11 o 
  -5  31   3        0.98        2.29      1.79 o 
  -4  31   3       42.85       42.57      4.11 o 
  -3  31   3      111.29       85.41      2.85 o 
  -2  31   3      888.54      784.23      9.59 o 
  -1  31   3      683.26      677.71      8.83 o 
   0  31   3      244.69      227.62      5.54 o 
   1  31   3       20.12       19.14      1.98 o 
   2  31   3        8.26       10.23      1.69 o 
   3  31   3       56.62       56.52      3.58 o 
   4  31   3       66.24       75.78      4.34 o 
   5  31   3        7.92        7.50      3.39 o 
  -7  32   3      208.59      223.72     10.88 o 
  -6  32   3        4.57        3.59      2.07 o 
  -5  32   3        0.72        3.88      1.79 o 
  -4  32   3        2.16        2.15      2.06 o 
  -3  32   3       14.69       11.41      1.40 o 
  -2  32   3      257.69      286.36      7.38 o 
  -1  32   3      853.99      843.39     10.27 o 
   0  32   3       84.90       76.21      2.97 o 
   1  32   3       71.08       64.87      2.96 o 
   2  32   3       33.34       32.61      2.72 o 
   3  32   3        6.48        6.31      2.24 o 
   4  32   3      109.25      109.41      4.49 o 
   5  32   3        2.40        6.49      2.40 o 
  -7  33   3       22.31       31.03      4.75 o 
  -6  33   3       72.81       74.94      4.69 o 
  -5  33   3      172.93      172.83      5.80 o 
  -4  33   3       37.13       46.29      5.33 o 
  -3  33   3       64.65       52.62      4.38 o 
  -2  33   3      966.95      891.64     13.49 o 
  -1  33   3     1636.88     1477.98     16.24 o 
   0  33   3       10.41       12.42      1.43 o 
   1  33   3        6.61        6.46      1.44 o 
   2  33   3       51.97       53.08      3.70 o 
   3  33   3       88.15       89.58      4.66 o 
   4  33   3        0.96       -0.60      1.50 o 
   5  33   3      195.45      203.87      7.61 o 
  -7  34   3       46.26       47.50      5.48 o 
  -6  34   3       63.26       62.83      4.66 o 
  -5  34   3       35.65       35.18      4.10 o 
  -4  34   3       41.12       31.11      3.76 o 
  -3  34   3        0.27       -1.42      1.64 o 
  -2  34   3        8.35        8.62      5.25 o 
  -1  34   3       81.97      127.43      5.56 o 
   0  34   3       15.61       20.63      1.76 o 
   1  34   3       32.85       30.44      2.43 o 
   2  34   3       86.82       91.05      3.78 o 
   3  34   3        9.98       11.88      3.12 o 
   4  34   3       13.22       10.91      2.18 o 
   5  34   3       20.89       18.30      7.13 o 
  -7  35   3      229.39      244.13      9.75 o 
  -6  35   3       24.11       22.30      3.14 o 
  -5  35   3        1.86        4.56      4.25 o 
  -4  35   3       61.32       55.83      5.84 o 
  -3  35   3        9.12        6.43      1.61 o 
  -2  35   3        4.45        4.22      1.70 o 
  -1  35   3      139.29      123.11      3.70 o 
   0  35   3      180.55      178.17      4.05 o 
   1  35   3        9.76       13.71      1.85 o 
   2  35   3       66.58       76.28      4.18 o 
   3  35   3        0.37        0.36      1.44 o 
   4  35   3      120.95      124.06      4.85 o 
  -7  36   3        4.01       11.56      5.41 o 
  -6  36   3        0.01        3.90      4.72 o 
  -5  36   3      112.05      108.31      5.97 o 
  -4  36   3        5.25        5.14      2.14 o 
  -3  36   3       10.15        4.61      1.89 o 
  -2  36   3       54.29       54.35      3.65 o 
  -1  36   3       36.40       49.51      4.99 o 
   0  36   3      536.90      503.54      7.10 o 
   1  36   3        8.96        7.76      1.64 o 
   2  36   3        0.06        0.95      2.32 o 
   3  36   3       43.67       42.00      3.32 o 
   4  36   3       11.44       10.40      2.17 o 
  -6  37   3      218.12      220.55      8.67 o 
  -5  37   3        1.09        1.94      3.02 o 
  -4  37   3       50.27       54.50      4.91 o 
  -3  37   3       71.83       56.05      3.70 o 
  -2  37   3      149.41      131.00      4.80 o 
  -1  37   3      265.94      248.60      5.97 o 
   0  37   3       29.47       35.53      2.24 o 
   1  37   3       75.38       67.24      3.18 o 
   2  37   3        0.16        0.17      1.66 o 
   3  37   3       83.68       79.59      4.07 o 
   4  37   3        0.84       -0.17      2.11 o 
  -6  38   3       93.19      100.26      6.12 o 
  -5  38   3       31.69       40.19     11.39 o 
  -4  38   3        0.01        3.01      2.02 o 
  -3  38   3       92.21       71.96      3.80 o 
  -2  38   3        6.63        9.64      1.90 o 
  -1  38   3        3.48        6.40      1.26 o 
   0  38   3      533.48      523.79      7.47 o 
   1  38   3      314.77      300.92      6.33 o 
   2  38   3        0.09        2.76      2.85 o 
   3  38   3       18.36       19.45      2.57 o 
   4  38   3        5.46        5.52      1.88 o 
  -6  39   3       79.22       97.60      5.96 o 
  -5  39   3      125.26      130.08      6.76 o 
  -4  39   3      315.31      306.32      9.95 o 
  -3  39   3        0.25        2.34      1.41 o 
  -2  39   3       13.26       11.37      2.02 o 
  -1  39   3      258.76      257.61      5.66 o 
   0  39   3      553.39      527.19     10.02 o 
   1  39   3        2.78        5.80      1.50 o 
   2  39   3        0.20        2.18      1.41 o 
   3  39   3       33.46       32.32      5.59 o 
   4  39   3       67.72       67.68      4.36 o 
  -6  40   3      367.96      354.52     11.27 o 
  -5  40   3        3.96        7.85      2.55 o 
  -4  40   3      160.32      172.44      9.47 o 
  -3  40   3      237.57      224.46      6.46 o 
  -2  40   3        7.81        6.62      1.73 o 
  -1  40   3       37.02       35.15      3.13 o 
   0  40   3       65.69       72.98      2.95 o 
   1  40   3      403.99      414.34      6.91 o 
   2  40   3       77.56       80.72      3.82 o 
   3  40   3        8.08        4.23      2.89 o 
   4  40   3        6.39        6.55      3.50 o 
  -6  41   3       20.25       31.15      5.40 o 
  -5  41   3      198.09      193.04      8.22 o 
  -4  41   3        3.90        8.78      2.61 o 
  -3  41   3       12.60       18.29      2.49 o 
  -2  41   3        2.02        0.34      1.96 o 
  -1  41   3       54.32       61.29      3.87 o 
   0  41   3      337.12      334.94     10.03 o 
   1  41   3        5.47       12.69      1.69 o 
   2  41   3       94.13      104.24      5.80 o 
   3  41   3        1.60        4.01      2.54 o 
  -6  42   3       31.48       33.03      6.19 o 
  -5  42   3      184.83      188.61      8.18 o 
  -4  42   3        0.07        4.47      2.25 o 
  -3  42   3        1.55        4.17      1.81 o 
  -2  42   3        8.43        4.20      2.65 o 
  -1  42   3       49.83       45.03      3.61 o 
   0  42   3       86.17       90.22      3.58 o 
   1  42   3        0.00        1.29      1.18 o 
   2  42   3        7.64        8.40      2.37 o 
   3  42   3       16.25       16.89      2.40 o 
  -6  43   3      114.96      131.24      9.98 o 
  -5  43   3       23.58       33.54      4.23 o 
  -4  43   3      284.75      302.95     10.25 o 
  -3  43   3      173.81      169.77      8.52 o 
  -2  43   3        2.17        3.76      1.62 o 
  -1  43   3       40.43       43.63      3.66 o 
   0  43   3       26.80       33.99      2.66 o 
   1  43   3        2.00        5.03      2.11 o 
   2  43   3      227.91      218.30      6.08 o 
   3  43   3       96.80       96.14      4.82 o 
  -5  44   3       69.81       73.54      7.55 o 
  -4  44   3        2.53        1.58      1.95 o 
  -3  44   3       14.80       16.56      3.12 o 
  -2  44   3        4.16        4.00      1.67 o 
  -1  44   3       51.76       49.26      5.36 o 
   0  44   3      338.71      321.04      8.14 o 
   1  44   3       14.90       17.10      2.72 o 
   2  44   3       62.08       77.42      4.24 o 
   3  44   3      117.21      118.01      8.35 o 
  -5  45   3       61.56       71.58      5.57 o 
  -4  45   3       59.92       61.99      5.76 o 
  -3  45   3       15.08       15.50      3.22 o 
  -2  45   3       25.13       30.79      4.03 o 
  -1  45   3       11.68       21.02      2.72 o 
   0  45   3       84.90      102.29      4.74 o 
   1  45   3        6.20       11.04      2.78 o 
   2  45   3        7.61       12.59      4.13 o 
   3  45   3        0.10       -1.27      4.99 o 
  -5  46   3        5.22        5.65      3.47 o 
  -4  46   3       18.99       22.51      3.68 o 
  -3  46   3      139.47      147.09      7.23 o 
  -2  46   3       52.58       53.26      4.13 o 
  -1  46   3       73.48       87.02      6.68 o 
   0  46   3        0.23        3.56      1.59 o 
   1  46   3        1.77        7.86      3.85 o 
   2  46   3       12.21       22.03      7.09 o 
  -5  47   3       14.27       13.50      4.78 o 
  -4  47   3       13.23       18.31      3.14 o 
  -3  47   3      118.90      117.60      7.55 o 
  -2  47   3        0.05        2.20      1.85 o 
  -1  47   3      627.80      627.64     12.23 o 
   0  47   3       17.41       14.14      2.34 o 
   1  47   3       36.72       44.95     10.01 o 
   2  47   3       35.69       39.65      5.29 o 
  -4  48   3        4.22       11.85      8.52 o 
  -3  48   3       31.25       26.08      3.87 o 
  -2  48   3      279.15      294.70      8.16 o 
  -1  48   3      123.85      143.14      5.79 o 
   0  48   3        0.00       -0.60      1.36 o 
   1  48   3       60.30       73.24      5.58 o 
   2  48   3       12.41       12.22      4.50 o 
  -4  49   3        0.36        0.54      3.16 o 
  -3  49   3       65.41       71.14      5.44 o 
  -2  49   3       45.22       56.22      4.80 o 
  -1  49   3      124.71      147.71      8.07 o 
   0  49   3       29.17       38.18      3.58 o 
   1  49   3       71.13       70.49      6.10 o 
  -3  50   3      213.87      230.57     12.08 o 
  -2  50   3      209.99      228.00      9.95 o 
  -1  50   3       12.74       16.94      2.55 o 
   0  50   3       26.83       27.81      3.14 o 
   1  50   3        0.32        2.41      3.03 o 
  -3  51   3      138.57      154.25     11.48 o 
  -2  51   3       10.11       13.65      2.39 o 
  -1  51   3      127.58      130.75      5.69 o 
   0  51   3       11.73       15.41      3.09 o 
  -2  52   3       10.39       16.91      5.22 o 
  -1  52   3        0.88        5.86      2.49 o 
   0  52   3       15.29       13.98      4.31 o 
  -8   0   4        0.76       -0.01      3.08 o 
  -7   0   4      194.14      178.84      7.83 o 
  -6   0   4      831.39      750.58     18.28 o 
  -5   0   4      636.02      571.43      7.33 o 
  -4   0   4      109.25      130.58      2.85 o 
  -3   0   4       49.10       31.17      1.31 o 
  -2   0   4      806.16      893.53     10.89 o 
  -1   0   4      593.91      630.87      7.24 o 
   0   0   4      316.93      319.63      6.01 o 
   1   0   4      229.65      254.36      3.84 o 
   2   0   4       40.10       35.39      2.76 o 
   3   0   4      679.69      694.41     10.81 o 
   4   0   4      541.31      533.29      9.28 o 
   5   0   4       65.15       54.81      4.49 o 
   6   0   4       50.89       47.40      7.15 o 
  -9   1   4       42.44       52.05      5.69 o 
  -8   1   4       29.62       40.13      4.67 o 
  -7   1   4       45.65       40.70      2.80 o 
  -6   1   4      949.50      925.10      9.26 o 
  -5   1   4      785.67      716.80      6.01 o 
  -4   1   4      265.58      270.84      2.98 o 
  -3   1   4      339.69      386.93      3.86 o 
  -2   1   4       27.18       27.91      0.92 o 
  -1   1   4       40.66       46.51      1.19 o 
   0   1   4       54.85       51.66      1.84 o 
   1   1   4       65.42       77.16      1.54 o 
   2   1   4       57.52       68.64      1.95 o 
   3   1   4        7.65       10.26      1.18 o 
   4   1   4      119.67      124.77      3.13 o 
   5   1   4       21.45       22.80      2.38 o 
   6   1   4       18.16       19.55      2.53 o 
  -9   2   4       53.69       55.97      5.93 o 
  -8   2   4      162.37      171.18      7.81 o 
  -7   2   4      120.20      116.73      3.86 o 
  -6   2   4      539.48      502.10      6.35 o 
  -5   2   4      194.61      196.75      2.88 o 
  -4   2   4       17.86       12.29      0.87 o 
  -3   2   4     2227.38     2511.95     17.17 o 
  -2   2   4        0.18        1.44      0.30 o 
   0   2   4       11.05       11.89      0.94 o 
   1   2   4       95.09      111.72      1.83 o 
   2   2   4        0.63        1.49      0.57 o 
   3   2   4      154.04      160.81      3.18 o 
   4   2   4        0.00        3.23      0.99 o 
   5   2   4        4.60        2.29      1.61 o 
   6   2   4        1.18        2.14      2.27 o 
  -9   3   4       42.14       39.76      5.12 o 
  -8   3   4       13.20       18.43      3.96 o 
  -7   3   4       29.67       26.79      2.36 o 
  -6   3   4       69.38       63.48      2.48 o 
  -5   3   4      180.09      161.92      2.88 o 
  -4   3   4      108.68      118.58      1.95 o 
  -3   3   4     3049.35     3361.41     22.30 o 
  -2   3   4      718.16      715.02      5.17 o 
  -1   3   4      236.92      228.77      2.64 o 
   0   3   4        1.32        1.19      1.08 o 
   1   3   4       77.50       99.78      1.78 o 
   2   3   4      108.92      108.90      2.39 o 
   3   3   4       73.57       79.36      2.35 o 
   4   3   4      516.50      492.77      6.27 o 
   5   3   4       27.49       27.55      2.44 o 
   6   3   4        5.51        1.33      2.27 o 
  -9   4   4        2.36        3.25      3.93 o 
  -8   4   4       21.00       21.99      3.78 o 
  -7   4   4       39.24       44.15      2.85 o 
  -6   4   4       26.39       25.36      1.66 o 
  -5   4   4      426.61      419.48      4.32 o 
  -4   4   4       17.42        7.51      0.81 o 
  -3   4   4      760.78      899.09      8.24 o 
  -2   4   4      609.05      690.78      4.58 o 
  -1   4   4      206.64      197.66      2.48 o 
   0   4   4     2349.90     2578.00     17.08 o 
   1   4   4       36.06       45.16      1.49 o 
   2   4   4       51.41       61.71      1.75 o 
   3   4   4       48.37       51.57      2.38 o 
   4   4   4       67.18       71.85      2.77 o 
   5   4   4       14.63       14.08      2.02 o 
   6   4   4       20.36       17.63      3.35 o 
  -9   5   4       18.71       20.56      3.91 o 
  -8   5   4        0.02       -1.21      2.18 o 
  -7   5   4       92.34       85.54      4.80 o 
  -6   5   4        0.01        2.56      1.13 o 
  -5   5   4        4.42        2.71      0.90 o 
  -4   5   4      415.07      382.61      4.17 o 
  -3   5   4      242.01      313.05      3.87 o 
  -2   5   4       12.82       11.85      0.49 o 
  -1   5   4     1785.05     1965.30     11.77 o 
   0   5   4     1192.33     1359.09     10.03 o 
   1   5   4       55.28       55.58      1.71 o 
   2   5   4        4.88        6.08      0.81 o 
   3   5   4       83.02       87.69      2.44 o 
   4   5   4        2.43        1.11      1.29 o 
   5   5   4       15.99       10.28      2.11 o 
   6   5   4        3.80        5.98      3.16 o 
  -9   6   4       16.00       27.54      6.67 o 
  -8   6   4       42.67       48.54      5.04 o 
  -7   6   4       10.39       10.24      1.57 o 
  -6   6   4        0.55        1.39      1.03 o 
  -5   6   4       34.63       35.05      1.55 o 
  -4   6   4      186.96      215.82      2.79 o 
  -3   6   4      329.53      309.81      3.54 o 
  -2   6   4        0.66        0.55      0.41 o 
  -1   6   4      828.63      914.19      6.32 o 
   0   6   4     2675.29     2962.94     19.28 o 
   1   6   4      196.80      212.82      2.63 o 
   2   6   4       73.58       67.10      1.85 o 
   3   6   4       47.38       44.79      2.02 o 
   4   6   4        1.81        3.09      1.24 o 
   5   6   4        1.88        0.57      1.91 o 
   6   6   4        3.00        2.70      2.12 o 
  -9   7   4       97.38      105.47      7.13 o 
  -8   7   4       81.00       77.39      5.00 o 
  -7   7   4       74.59       69.02      3.30 o 
  -6   7   4       95.05       77.41      2.76 o 
  -5   7   4     1058.01      938.84      7.27 o 
  -4   7   4        3.63        8.48      0.86 o 
  -3   7   4     1496.40     1494.53     10.74 o 
  -2   7   4      807.08      889.71      6.91 o 
  -1   7   4      714.92      812.16      5.78 o 
   0   7   4       55.82       74.96      1.98 o 
   1   7   4      901.11      945.95      6.89 o 
   2   7   4      680.43      713.34      6.36 o 
   3   7   4        2.64        2.75      0.90 o 
   4   7   4       12.26       11.61      1.31 o 
   5   7   4        1.45        2.04      1.93 o 
   6   7   4       71.09       68.93      4.77 o 
  -9   8   4        9.43       13.84      3.51 o 
  -8   8   4       43.92       50.43      4.13 o 
  -7   8   4       23.08       23.84      2.24 o 
  -6   8   4       24.66       23.14      2.03 o 
  -5   8   4     3016.28     3003.41     20.43 o 
  -4   8   4      231.75      264.50      3.15 o 
  -3   8   4      575.19      678.47      5.54 o 
  -2   8   4      492.92      467.68      4.38 o 
  -1   8   4        8.19        9.16      0.97 o 
   0   8   4     1641.20     1678.53     11.94 o 
   1   8   4        8.06        8.58      0.83 o 
   2   8   4     1035.67     1043.35      8.21 o 
   3   8   4       83.45       88.24      2.58 o 
   4   8   4       10.27       10.98      1.48 o 
   5   8   4        6.64        4.55      2.15 o 
   6   8   4        2.78        2.36      2.11 o 
  -9   9   4        1.08        7.48      3.83 o 
  -8   9   4       34.68       43.36      3.87 o 
  -7   9   4       53.43       47.88      2.99 o 
  -6   9   4       23.21       21.60      1.74 o 
  -5   9   4      666.48      595.41      7.08 o 
  -4   9   4       52.93       65.08      1.69 o 
  -3   9   4      230.96      243.03      2.86 o 
  -2   9   4      772.60      872.88      6.86 o 
  -1   9   4      566.73      569.34      4.94 o 
   0   9   4      316.74      352.40      3.91 o 
   1   9   4       29.72       28.78      1.24 o 
   2   9   4        5.93        9.88      1.03 o 
   3   9   4       17.69       18.53      1.54 o 
   4   9   4       57.27       61.74      3.23 o 
   5   9   4       26.19       34.11      3.51 o 
   6   9   4       27.16       23.60      3.31 o 
  -9  10   4       12.99       11.03      3.24 o 
  -8  10   4       28.49       24.75      3.21 o 
  -7  10   4       88.10       71.50      3.20 o 
  -6  10   4      231.65      217.69      4.08 o 
  -5  10   4      438.92      413.62      5.99 o 
  -4  10   4       76.32       73.03      1.79 o 
  -3  10   4      235.04      254.39      3.17 o 
  -2  10   4      176.67      220.74      2.96 o 
  -1  10   4       15.09       18.87      0.75 o 
   0  10   4     2906.26     3138.45     22.54 o 
   1  10   4      770.44      778.88      6.05 o 
   2  10   4      786.10      818.80      7.01 o 
   3  10   4       55.85       58.82      2.68 o 
   4  10   4        8.65       11.93      2.59 o 
   5  10   4       36.12       39.99      3.71 o 
   6  10   4       50.84       44.28      5.47 o 
  -9  11   4       24.75       30.19      5.23 o 
  -8  11   4      106.53      105.96      5.06 o 
  -7  11   4      112.22      104.76      3.69 o 
  -6  11   4        3.53        4.11      1.17 o 
  -5  11   4      220.08      198.68      3.69 o 
  -4  11   4      200.65      206.30      3.17 o 
  -3  11   4      114.60       97.86      2.12 o 
  -2  11   4     1054.62      971.46      6.63 o 
  -1  11   4     1275.57     1340.70      8.77 o 
   0  11   4      663.16      675.08      6.95 o 
   1  11   4        9.32       12.61      1.00 o 
   2  11   4     1757.87     1798.00     14.53 o 
   3  11   4       13.34       14.44      2.35 o 
   4  11   4       18.22       22.76      3.00 o 
   5  11   4        0.02        2.87      2.00 o 
   6  11   4       15.44       14.23      6.73 o 
  -9  12   4      103.96      116.12      6.87 o 
  -8  12   4      141.52      150.78      5.90 o 
  -7  12   4       63.46       58.36      3.04 o 
  -6  12   4      489.84      427.89      5.90 o 
  -5  12   4       38.78       44.93      2.12 o 
  -4  12   4      299.40      278.53      3.77 o 
  -3  12   4      375.88      462.17      4.30 o 
  -2  12   4      658.21      625.39      5.02 o 
  -1  12   4      751.93      770.72      6.20 o 
   0  12   4      246.43      278.89      3.83 o 
   1  12   4        6.33        6.19      0.79 o 
   2  12   4     1142.18     1209.25     10.95 o 
   3  12   4       10.56       11.64      1.32 o 
   4  12   4      371.37      361.06      6.88 o 
   5  12   4       53.67       52.99      4.06 o 
   6  12   4       61.88       70.08     10.39 o 
  -9  13   4        5.27       12.22      3.31 o 
  -8  13   4      154.48      162.24      6.13 o 
  -7  13   4      416.00      372.73      6.79 o 
  -6  13   4       83.87       73.12      2.56 o 
  -5  13   4      528.00      452.67      5.74 o 
  -4  13   4      614.18      563.05      5.75 o 
  -3  13   4       43.33       42.47      1.21 o 
  -2  13   4        0.29        0.72      0.78 o 
  -1  13   4       19.26       27.69      1.30 o 
   0  13   4        9.15       14.80      0.92 o 
   1  13   4        3.41        7.97      0.93 o 
   2  13   4      166.12      193.89      4.42 o 
   3  13   4      167.75      170.69      3.76 o 
   4  13   4      109.93      103.19      4.40 o 
   5  13   4       54.25       57.43      5.13 o 
   6  13   4       19.43       18.81      6.85 o 
  -9  14   4       78.84      105.17      6.95 o 
  -8  14   4       96.26      114.48      5.53 o 
  -7  14   4       46.43       35.76      2.89 o 
  -6  14   4      731.49      663.37      7.72 o 
  -5  14   4      352.46      361.02      5.20 o 
  -4  14   4      413.18      366.11      4.47 o 
  -3  14   4       95.38       96.05      1.76 o 
  -2  14   4        0.79        1.21      0.39 o 
  -1  14   4      650.36      693.22      6.72 o 
   0  14   4      271.98      281.63      3.88 o 
   1  14   4      216.16      239.71      3.62 o 
   2  14   4      211.06      219.28      3.99 o 
   3  14   4      220.03      210.42      4.22 o 
   4  14   4      136.70      131.52      5.50 o 
   5  14   4        0.45       -1.35      1.76 o 
   6  14   4       68.15       77.46     10.99 o 
  -9  15   4       21.34       29.62      4.26 o 
  -8  15   4       17.17       21.51      3.08 o 
  -7  15   4      187.06      174.70      4.64 o 
  -6  15   4       11.78       16.94      1.93 o 
  -5  15   4      115.81      110.65      3.02 o 
  -4  15   4      675.49      684.81      6.63 o 
  -3  15   4      186.81      178.76      2.43 o 
  -2  15   4     1680.23     1707.07     11.60 o 
  -1  15   4      460.47      507.86      5.52 o 
   0  15   4       27.71       31.22      1.44 o 
   1  15   4       10.21       11.80      1.10 o 
   2  15   4      577.08      575.97      6.85 o 
   3  15   4      602.29      583.07      8.13 o 
   4  15   4      164.54      149.74      5.88 o 
   5  15   4       11.74       10.29      2.47 o 
   6  15   4        8.96       13.71      6.56 o 
  -9  16   4       78.62       91.44      6.39 o 
  -8  16   4       87.30       87.03      5.91 o 
  -7  16   4       92.37       96.62      3.86 o 
  -6  16   4        0.03        2.51      1.01 o 
  -5  16   4      109.79      105.17      2.97 o 
  -4  16   4     1516.96     1409.74     11.06 o 
  -3  16   4     1465.38     1411.80      9.80 o 
  -2  16   4     3190.81     3261.03     20.34 o 
  -1  16   4        5.41        7.81      1.51 o 
   0  16   4      165.88      158.50      2.83 o 
   1  16   4       12.60       14.02      1.19 o 
   2  16   4        3.13        6.19      1.03 o 
   3  16   4       29.55       36.55      2.45 o 
   4  16   4        0.33       -0.18      1.68 o 
   5  16   4       81.61       80.73      4.66 o 
  -9  17   4        0.03        4.54      2.13 o 
  -8  17   4       27.17       27.67      3.41 o 
  -7  17   4       42.08       50.46      3.17 o 
  -6  17   4       78.28       68.94      2.54 o 
  -5  17   4      186.31      181.37      3.83 o 
  -4  17   4      810.45      802.87      7.45 o 
  -3  17   4      244.21      213.02      3.06 o 
  -2  17   4       16.52       20.71      1.18 o 
  -1  17   4      603.77      630.77      6.51 o 
   0  17   4       11.88       16.33      1.18 o 
   1  17   4       16.22       17.82      1.31 o 
   2  17   4       32.56       35.10      2.25 o 
   3  17   4      339.68      338.40      6.09 o 
   4  17   4       27.26       26.28      3.25 o 
   5  17   4        8.41        6.65      2.74 o 
  -9  18   4        2.93       11.39      2.50 o 
  -8  18   4        1.05        4.08      3.67 o 
  -7  18   4       17.73       21.13      2.35 o 
  -6  18   4       61.68       53.49      2.49 o 
  -5  18   4       75.32       64.17      3.37 o 
  -4  18   4       68.40       80.55      2.38 o 
  -3  18   4      624.16      574.76      5.59 o 
  -2  18   4       95.14       98.82      2.27 o 
  -1  18   4      382.74      402.08      4.95 o 
   0  18   4        5.00        3.77      0.98 o 
   1  18   4        3.21        6.63      2.08 o 
   2  18   4      126.16      122.48      3.47 o 
   3  18   4       23.19       27.05      2.21 o 
   4  18   4      105.08      104.99      8.16 o 
   5  18   4        3.66        6.02      2.12 o 
  -9  19   4        2.11        5.31      2.09 o 
  -8  19   4        1.39        4.40      2.10 o 
  -7  19   4        0.00        3.22      2.33 o 
  -6  19   4        1.67        3.90      1.26 o 
  -5  19   4      185.17      177.71      3.33 o 
  -4  19   4       41.52       33.13      1.65 o 
  -3  19   4     1520.56     1397.63     10.66 o 
  -2  19   4     1143.55     1048.53      8.13 o 
  -1  19   4      262.42      263.29      4.45 o 
   0  19   4       41.51       33.58      2.08 o 
   1  19   4        5.92        9.32      1.31 o 
   2  19   4      432.88      428.20      6.59 o 
   3  19   4       34.18       41.71      2.64 o 
   4  19   4       49.18       49.63      4.61 o 
   5  19   4      207.73      206.53     10.05 o 
  -9  20   4       49.99       52.70      7.27 o 
  -8  20   4       20.72       23.33      3.36 o 
  -7  20   4       18.19       24.03      3.73 o 
  -6  20   4        1.10        2.16      1.24 o 
  -5  20   4        5.36        8.34      1.09 o 
  -4  20   4      262.63      282.69      4.01 o 
  -3  20   4       52.74       51.96      1.91 o 
  -2  20   4      311.52      340.80      4.38 o 
  -1  20   4      769.66      794.19      8.84 o 
   0  20   4       83.66       73.75      2.64 o 
   1  20   4        4.14        2.67      0.97 o 
   2  20   4      820.43      797.03      9.60 o 
   3  20   4       26.55       30.34      2.70 o 
   4  20   4       61.38       59.39      4.64 o 
   5  20   4       44.31       36.88      3.51 o 
  -9  21   4       47.20       54.39      5.69 o 
  -8  21   4       32.75       39.72      5.16 o 
  -7  21   4        2.15        1.60      1.71 o 
  -6  21   4      149.24      130.68      4.82 o 
  -5  21   4       63.91       57.30      3.22 o 
  -4  21   4      725.91      674.98      7.46 o 
  -3  21   4      374.23      349.95      4.80 o 
  -2  21   4      292.74      253.43      3.74 o 
  -1  21   4      204.05      204.92      4.02 o 
   0  21   4       57.91       46.79      2.24 o 
   1  21   4       40.69       31.26      1.95 o 
   2  21   4      390.12      373.54      6.21 o 
   3  21   4       20.35       27.36      2.73 o 
   4  21   4        1.15       -0.83      1.62 o 
   5  21   4      136.02      128.61      7.64 o 
  -9  22   4        2.39       11.20      3.11 o 
  -8  22   4        3.26        5.45      2.52 o 
  -7  22   4      161.01      187.39      8.92 o 
  -6  22   4       56.93       46.95      2.99 o 
  -5  22   4      137.52       94.12      3.27 o 
  -4  22   4       22.31       14.47      1.54 o 
  -3  22   4      482.13      458.80      5.65 o 
  -2  22   4       61.38       56.92      1.79 o 
  -1  22   4      122.46      111.08      5.83 o 
   0  22   4        3.43        3.68      1.14 o 
   1  22   4        0.35        2.85      0.99 o 
   2  22   4      630.82      589.33      8.14 o 
   3  22   4      136.19      144.62      4.53 o 
   4  22   4        4.80        4.83      2.31 o 
   5  22   4       66.41       68.97      5.36 o 
  -8  23   4       47.03       52.92      4.20 o 
  -7  23   4        0.38        4.33      2.44 o 
  -6  23   4        5.77        8.23      1.66 o 
  -5  23   4     1496.99     1230.94     14.03 o 
  -4  23   4      200.52      148.62      3.29 o 
  -3  23   4      114.24      105.00      2.64 o 
  -2  23   4      185.03      202.78      3.42 o 
  -1  23   4        5.54        6.33      1.12 o 
   0  23   4       36.49       41.27      2.29 o 
   1  23   4        5.57        7.93      1.25 o 
   2  23   4       28.06       29.52      2.53 o 
   3  23   4        0.00        0.19      1.28 o 
   4  23   4        6.95        8.29      2.40 o 
   5  23   4       15.22       17.31      2.88 o 
  -8  24   4       55.39       84.87      6.50 o 
  -7  24   4      218.10      210.00      6.45 o 
  -6  24   4        0.02        1.85      1.30 o 
  -5  24   4      273.92      293.59      5.73 o 
  -4  24   4      191.62      183.01      3.96 o 
  -3  24   4      150.32      147.25      3.93 o 
  -2  24   4       25.38       12.54      1.38 o 
  -1  24   4        4.52        4.01      1.09 o 
   0  24   4       37.08       41.22      2.42 o 
   1  24   4        1.39        0.49      0.93 o 
   2  24   4      182.46      180.87      4.44 o 
   3  24   4       50.49       57.14      3.53 o 
   4  24   4        3.43        3.91      1.97 o 
   5  24   4        4.45        4.31      2.26 o 
  -8  25   4       16.46       23.46      4.73 o 
  -7  25   4       15.51       15.99      2.64 o 
  -6  25   4      145.07      132.28      4.19 o 
  -5  25   4      238.51      237.24      5.20 o 
  -4  25   4      207.42      208.06      3.97 o 
  -3  25   4        9.01       12.78      1.75 o 
  -2  25   4       19.03        9.78      1.30 o 
  -1  25   4       34.58       31.89      2.11 o 
   0  25   4      279.58      251.83      4.92 o 
   1  25   4     1305.23     1248.28     12.09 o 
   2  25   4       34.12       32.34      2.41 o 
   3  25   4        5.57        6.03      1.59 o 
   4  25   4       31.87       39.92      5.57 o 
   5  25   4       86.51       87.24      5.51 o 
  -8  26   4       25.90       35.99      4.84 o 
  -7  26   4       29.70       35.13      3.35 o 
  -6  26   4       12.14       13.86      1.93 o 
  -5  26   4      139.34      111.92      3.66 o 
  -4  26   4        2.06        1.95      0.86 o 
  -3  26   4       17.19       13.33      1.47 o 
  -2  26   4       28.56       35.47      2.22 o 
  -1  26   4        6.26        7.26      2.16 o 
   0  26   4       96.53       79.34      2.86 o 
   1  26   4      241.67      221.18      4.41 o 
   2  26   4      280.05      272.35      6.05 o 
   3  26   4      104.13       99.96      4.12 o 
   4  26   4        5.55        5.32      1.83 o 
   5  26   4       43.66       45.36      4.58 o 
  -8  27   4       66.02       67.82      8.76 o 
  -7  27   4        2.14        2.53      3.04 o 
  -6  27   4        2.98        5.90      1.58 o 
  -5  27   4       39.91       39.28      2.60 o 
  -4  27   4        6.33        5.55      1.16 o 
  -3  27   4       72.64       66.15      3.82 o 
  -2  27   4       60.90       50.34      2.39 o 
  -1  27   4      339.40      299.88      5.70 o 
   0  27   4      245.72      211.20      4.62 o 
   1  27   4      169.30      167.06      3.92 o 
   2  27   4      297.70      301.45      6.42 o 
   3  27   4       26.25       21.90      3.02 o 
   4  27   4        3.51        2.06      1.72 o 
   5  27   4       82.34       67.99      7.01 o 
  -8  28   4       38.92       41.17      5.02 o 
  -7  28   4      199.39      210.93     14.72 o 
  -6  28   4        2.52        6.87      1.61 o 
  -5  28   4       78.43       81.33      3.23 o 
  -4  28   4      103.91       77.25      3.34 o 
  -3  28   4       71.30       67.89      2.71 o 
  -2  28   4      141.97      123.73      3.47 o 
  -1  28   4      292.23      258.09      7.86 o 
   0  28   4      290.18      254.82      6.72 o 
   1  28   4        2.27        3.00      1.09 o 
   2  28   4       14.53       16.77      2.08 o 
   3  28   4      217.93      218.65      5.87 o 
   4  28   4       34.36       31.96      3.09 o 
   5  28   4       88.75       93.46     11.91 o 
  -8  29   4      185.67      219.83     12.63 o 
  -7  29   4       85.38       88.91      4.80 o 
  -6  29   4      140.95      146.77      5.44 o 
  -5  29   4      337.31      330.83      6.35 o 
  -4  29   4      242.87      214.94      4.69 o 
  -3  29   4       69.60       51.54      2.48 o 
  -2  29   4      324.86      301.75      6.08 o 
  -1  29   4      188.58      153.58      3.84 o 
   0  29   4        0.65        2.23      1.06 o 
   1  29   4        2.38        6.03      1.32 o 
   2  29   4        7.14        6.77      1.69 o 
   3  29   4       49.17       41.93      3.24 o 
   4  29   4        2.12        2.59      1.66 o 
  -8  30   4       38.92       49.62      9.63 o 
  -7  30   4       97.04      109.99      5.14 o 
  -6  30   4       52.10       53.01      4.07 o 
  -5  30   4      188.25      176.06      5.99 o 
  -4  30   4        0.02        0.82      0.83 o 
  -3  30   4      218.92      181.63      4.63 o 
  -2  30   4       84.88       66.61      3.30 o 
  -1  30   4       74.37       62.76      2.57 o 
   0  30   4        2.14        5.69      1.55 o 
   1  30   4       53.93       61.92      2.83 o 
   2  30   4        0.37        1.20      2.63 o 
   3  30   4       19.30       17.97      2.39 o 
   4  30   4       19.81       16.73      2.45 o 
  -8  31   4        7.37        7.32      4.96 o 
  -7  31   4       37.13       45.40      3.98 o 
  -6  31   4       20.60       30.13      3.23 o 
  -5  31   4       60.74       60.49      4.04 o 
  -4  31   4        0.52        0.25      1.21 o 
  -3  31   4        2.29        2.75      1.90 o 
  -2  31   4      199.15      157.64      4.92 o 
  -1  31   4       27.23       33.07      3.80 o 
   0  31   4        9.32        8.68      2.48 o 
   1  31   4       96.19       94.01      3.15 o 
   2  31   4        4.45        4.46      1.60 o 
   3  31   4       47.02       44.93      3.37 o 
   4  31   4        1.87        0.40      1.49 o 
  -8  32   4      150.17      165.01      8.03 o 
  -7  32   4       86.94       97.23      4.92 o 
  -6  32   4       15.94       15.56      2.68 o 
  -5  32   4       61.49       63.42      5.16 o 
  -4  32   4       49.99       52.52      2.56 o 
  -3  32   4      224.70      183.01      4.41 o 
  -2  32   4       59.44       36.76      3.04 o 
  -1  32   4      547.77      519.38      9.45 o 
   0  32   4      105.15       83.23      2.91 o 
   1  32   4       37.55       33.47      2.33 o 
   2  32   4       14.39       16.35      2.20 o 
   3  32   4        0.06        1.63      2.36 o 
   4  32   4        0.61       -0.52      1.45 o 
  -7  33   4      211.46      238.32      7.45 o 
  -6  33   4        0.00        2.68      2.68 o 
  -5  33   4        9.13       13.08      2.87 o 
  -4  33   4        0.25        0.07      0.91 o 
  -3  33   4        9.63       12.97      1.56 o 
  -2  33   4      421.07      353.73     12.46 o 
  -1  33   4       29.61       33.54      2.90 o 
   0  33   4       28.38       40.45      2.41 o 
   1  33   4       18.70       20.48      1.95 o 
   2  33   4        0.04        1.51      1.33 o 
   3  33   4        4.31        4.61      1.72 o 
   4  33   4      134.62      124.17      6.81 o 
  -7  34   4      546.29      553.99     14.04 o 
  -6  34   4       78.79       87.78      7.92 o 
  -5  34   4      279.44      252.14      8.72 o 
  -4  34   4      115.93      118.47      6.03 o 
  -3  34   4       48.01       52.76      4.13 o 
  -2  34   4      101.75       91.33      4.05 o 
  -1  34   4      375.13      341.59     10.19 o 
   0  34   4       28.83       28.05      2.07 o 
   1  34   4       60.70       67.67      3.85 o 
   2  34   4       85.61       90.13      3.98 o 
   3  34   4       42.43       41.33      3.38 o 
   4  34   4        4.83        7.54      2.06 o 
  -7  35   4        6.42       15.04      3.05 o 
  -6  35   4      115.83      112.00     13.87 o 
  -5  35   4        5.61        8.16      2.49 o 
  -4  35   4        0.42        2.20      1.34 o 
  -3  35   4       25.61       15.59      1.76 o 
  -2  35   4        4.52        4.38      1.56 o 
  -1  35   4        9.06       12.40      2.15 o 
   0  35   4       10.25       14.33      1.99 o 
   1  35   4       14.17       14.62      2.10 o 
   2  35   4       94.54       99.78      4.17 o 
   3  35   4       42.99       39.19      3.94 o 
   4  35   4      150.07      142.34      6.18 o 
  -7  36   4      164.79      184.43      7.96 o 
  -6  36   4        0.01        4.15      2.28 o 
  -5  36   4        4.54        6.45      3.19 o 
  -4  36   4        4.30        6.83      1.65 o 
  -3  36   4        5.83        3.97      1.58 o 
  -2  36   4        1.10        0.03      1.33 o 
  -1  36   4      119.80      112.70      4.57 o 
   0  36   4      399.06      387.65      6.38 o 
   1  36   4       25.82       23.19      2.84 o 
   2  36   4      216.80      230.43      6.25 o 
   3  36   4        0.47        0.55      1.57 o 
   4  36   4        6.48        3.04      2.97 o 
  -7  37   4       44.67       53.68      5.00 o 
  -6  37   4       44.46       57.73      7.21 o 
  -5  37   4       62.89       69.29     10.76 o 
  -4  37   4       18.74       18.43      3.15 o 
  -3  37   4        8.88       10.01      2.58 o 
  -2  37   4        0.00        1.05      1.28 o 
  -1  37   4      304.64      309.00     11.56 o 
   0  37   4      695.05      684.49     10.17 o 
   1  37   4       93.10       81.46      3.67 o 
   2  37   4       78.30       82.27      4.04 o 
   3  37   4        3.50        1.68      2.07 o 
  -7  38   4       11.87       15.24      4.55 o 
  -6  38   4      190.01      212.62      8.71 o 
  -5  38   4       38.13       42.56      4.60 o 
  -4  38   4      163.10      183.23      7.55 o 
  -3  38   4      113.44      120.27      4.75 o 
  -2  38   4       20.05       18.73      2.46 o 
  -1  38   4      147.55      141.99      5.17 o 
   0  38   4      159.44      160.78      4.85 o 
   1  38   4       67.95       72.90      3.65 o 
   2  38   4       35.81       34.90      3.87 o 
   3  38   4       22.62       23.88      2.79 o 
  -7  39   4       11.30       10.08      4.07 o 
  -6  39   4      771.29      784.76     17.46 o 
  -5  39   4       49.31       60.35      5.41 o 
  -4  39   4      417.58      417.62     11.64 o 
  -3  39   4       24.53       29.54      4.02 o 
  -2  39   4        1.14        1.63      1.74 o 
  -1  39   4        2.48        1.38      1.45 o 
   0  39   4       90.67       88.19      3.74 o 
   1  39   4       97.81      108.59      4.16 o 
   2  39   4       22.48       24.40      2.66 o 
   3  39   4       22.72       23.45      2.66 o 
  -6  40   4       54.61       55.26      5.18 o 
  -5  40   4        0.01        1.52      1.93 o 
  -4  40   4        1.05        1.85      2.55 o 
  -3  40   4       46.98       42.35      3.55 o 
  -2  40   4       15.65        8.12      1.94 o 
  -1  40   4        4.39        5.94      2.45 o 
   0  40   4        1.68        5.52      1.64 o 
   1  40   4      231.96      209.29      6.82 o 
   2  40   4       10.35       11.41      1.99 o 
   3  40   4        3.17        3.39      1.62 o 
  -6  41   4        8.97       18.68      6.67 o 
  -5  41   4       44.25       46.89     11.68 o 
  -4  41   4       58.69       66.21      5.67 o 
  -3  41   4       62.06       71.41      4.32 o 
  -2  41   4       32.76       35.63      3.32 o 
  -1  41   4       32.17       37.35      2.93 o 
   0  41   4       85.85       91.69      3.93 o 
   1  41   4      140.06      148.26      5.91 o 
   2  41   4        1.39        6.34      2.34 o 
   3  41   4       17.32       17.90      5.30 o 
  -6  42   4       25.25       37.06      5.18 o 
  -5  42   4        0.00        5.18      2.28 o 
  -4  42   4       58.81       62.22      5.61 o 
  -3  42   4       54.63       61.94      4.32 o 
  -2  42   4      126.57      131.47      6.01 o 
  -1  42   4       61.05       53.02      5.87 o 
   0  42   4      233.88      243.08      6.17 o 
   1  42   4      544.04      527.95     11.22 o 
   2  42   4       29.02       39.28      3.21 o 
  -6  43   4       79.76       89.94      8.43 o 
  -5  43   4        2.13        5.96      4.19 o 
  -4  43   4        2.24        8.84      2.60 o 
  -3  43   4       72.57       74.39      6.23 o 
  -2  43   4        1.36        3.08      1.66 o 
  -1  43   4      269.96      265.26      7.90 o 
   0  43   4      151.18      169.16      6.27 o 
   1  43   4      120.07      112.95      5.32 o 
   2  43   4      170.76      185.93      6.91 o 
  -5  44   4      150.64      143.10      7.32 o 
  -4  44   4      163.42      169.70      7.87 o 
  -3  44   4      350.66      345.33      8.69 o 
  -2  44   4       56.87       58.26      4.31 o 
  -1  44   4       19.22       17.71      3.89 o 
   0  44   4        0.28        3.51      1.70 o 
   1  44   4        0.18        3.64      1.97 o 
   2  44   4      192.21      180.58      6.89 o 
  -5  45   4       61.24       77.16      5.76 o 
  -4  45   4        3.56       10.29      2.51 o 
  -3  45   4       96.44      100.96      4.86 o 
  -2  45   4       72.02       84.33      6.28 o 
  -1  45   4        0.00        2.48      2.17 o 
   0  45   4        7.19        6.69      2.65 o 
   1  45   4      134.60      128.55      5.75 o 
   2  45   4       12.42       15.06      3.72 o 
  -5  46   4       87.25       93.67      9.02 o 
  -4  46   4       24.95       29.77     11.19 o 
  -3  46   4        0.59        1.69      1.52 o 
  -2  46   4      241.54      239.39      7.36 o 
  -1  46   4       55.10       60.26      4.39 o 
   0  46   4        0.04       -0.04      1.52 o 
   1  46   4       48.97       49.56      5.25 o 
  -5  47   4       16.98       23.60      5.62 o 
  -4  47   4        0.54        3.60      2.98 o 
  -3  47   4      169.76      193.86      6.64 o 
  -2  47   4      189.24      183.60      6.73 o 
  -1  47   4      182.21      185.22      6.59 o 
   0  47   4        1.99        3.75      1.77 o 
   1  47   4        5.37        1.86      2.15 o 
  -4  48   4       52.63       60.69      8.57 o 
  -3  48   4      280.61      276.26     10.38 o 
  -2  48   4        0.01        8.02      2.00 o 
  -1  48   4       34.71       39.52      4.55 o 
   0  48   4       30.45       39.51      5.84 o 
   1  48   4        5.92       12.17      4.60 o 
  -4  49   4       41.69       33.27      6.74 o 
  -3  49   4       30.73       33.94      9.00 o 
  -2  49   4      197.07      213.17      7.16 o 
  -1  49   4      152.26      154.92      7.54 o 
   0  49   4        5.48        4.54      2.36 o 
  -3  50   4       28.82       26.18      6.23 o 
  -2  50   4       39.56       47.67      8.33 o 
  -1  50   4       35.97       36.00      4.63 o 
   0  50   4        0.35        1.48      2.04 o 
  -2  51   4      210.55      205.14     12.78 o 
  -1  51   4        0.10        3.19      2.25 o 
  -9   1   5       47.47       57.40      7.64 o 
  -8   1   5        1.52        0.31      2.24 o 
  -7   1   5      124.32      118.71      4.32 o 
  -6   1   5       65.44       62.36      2.37 o 
  -5   1   5        1.29       -0.21      0.77 o 
  -4   1   5       20.37       26.24      1.26 o 
  -3   1   5      982.62     1082.24      8.60 o 
  -2   1   5      284.33      371.38      4.37 o 
  -1   1   5        1.02       -0.14      0.33 o 
   0   1   5       64.16       62.46      1.96 o 
   1   1   5        0.00        0.45      0.48 o 
   2   1   5      201.77      203.04      3.45 o 
   3   1   5       39.86       43.94      2.07 o 
   4   1   5        5.57        1.59      1.44 o 
   5   1   5      103.17       90.87      4.29 o 
  -9   2   5      102.80      105.63      6.60 o 
  -8   2   5        8.36        5.92      2.45 o 
  -7   2   5       81.27       80.13      3.65 o 
  -6   2   5        0.67        1.37      1.31 o 
  -5   2   5        1.59        9.08      1.08 o 
  -4   2   5        0.37        0.62      0.70 o 
  -3   2   5        8.07       13.46      0.70 o 
  -2   2   5     3035.00     3283.73     20.35 o 
  -1   2   5        0.01        1.14      0.42 o 
   0   2   5        6.06        5.43      0.81 o 
   1   2   5      205.91      218.92      2.91 o 
   2   2   5        0.12        0.44      0.72 o 
   3   2   5      106.47      113.57      2.92 o 
   4   2   5       11.52        9.12      1.73 o 
   5   2   5       29.34       29.21      2.92 o 
  -9   3   5       27.23       21.88      4.02 o 
  -8   3   5       20.09       23.29      3.82 o 
  -7   3   5      200.14      169.75      5.05 o 
  -6   3   5        6.93        8.87      1.31 o 
  -5   3   5      228.70      195.08      3.12 o 
  -4   3   5       91.06       68.18      3.74 o 
  -3   3   5      183.15      187.56      2.37 o 
  -2   3   5        2.15        6.29      1.19 o 
  -1   3   5       62.87       59.13      1.39 o 
   0   3   5      249.58      274.88      3.68 o 
   1   3   5        7.66        9.91      1.06 o 
   2   3   5       22.33       21.24      1.44 o 
   3   3   5       47.91       47.02      2.12 o 
   4   3   5       33.84       31.94      2.60 o 
   5   3   5        3.12        1.65      2.38 o 
  -9   4   5       35.35       45.57      5.85 o 
  -8   4   5       46.87       50.04      5.07 o 
  -7   4   5      104.97       92.76      3.86 o 
  -6   4   5        4.66        3.52      1.07 o 
  -5   4   5        2.34        0.73      0.85 o 
  -4   4   5       50.82       57.40      2.02 o 
  -3   4   5       71.83       90.83      2.22 o 
  -2   4   5      861.79      915.23      6.46 o 
  -1   4   5      834.80      907.68      7.27 o 
   0   4   5        2.05        3.17      0.65 o 
   1   4   5      124.72      118.96      2.66 o 
   2   4   5       28.60       27.79      1.81 o 
   3   4   5       31.87       34.45      2.25 o 
   4   4   5      223.07      214.54      5.45 o 
   5   4   5       13.81       11.82      2.26 o 
  -9   5   5       23.73       21.00      4.46 o 
  -8   5   5      258.22      254.28     11.20 o 
  -7   5   5        1.88        2.27      1.42 o 
  -6   5   5     2449.26     2248.62     18.73 o 
  -5   5   5      224.88      225.48      3.43 o 
  -4   5   5       31.36       30.42      1.78 o 
  -3   5   5      191.42      216.35      3.57 o 
  -2   5   5      259.85      271.48      3.00 o 
  -1   5   5      292.69      280.73      3.10 o 
   0   5   5      278.51      304.22      3.89 o 
   1   5   5     1830.65     1881.59     11.61 o 
   2   5   5       76.27       70.30      1.93 o 
   3   5   5       48.72       53.62      2.19 o 
   4   5   5        7.12        3.87      2.03 o 
   5   5   5        0.11        1.12      1.95 o 
  -9   6   5       13.12       10.71      3.26 o 
  -8   6   5      189.02      210.94      8.29 o 
  -7   6   5      124.33      117.66      4.29 o 
  -6   6   5     1654.53     1630.52     12.41 o 
  -5   6   5     1227.33     1124.58      9.08 o 
  -4   6   5      381.32      440.97      5.31 o 
  -3   6   5      204.94      205.95      3.19 o 
  -2   6   5       41.42       32.54      0.92 o 
  -1   6   5        1.53        3.11      0.51 o 
   0   6   5        0.88        2.39      0.61 o 
   1   6   5       49.43       59.36      1.65 o 
   2   6   5       67.41       71.35      2.06 o 
   3   6   5       31.48       36.96      2.01 o 
   4   6   5       11.55        9.79      1.98 o 
   5   6   5       51.23       47.43      4.01 o 
  -9   7   5       30.02       29.21      7.88 o 
  -8   7   5        0.03       -0.31      2.97 o 
  -7   7   5        5.01        3.78      2.16 o 
  -6   7   5       90.35       84.61      2.41 o 
  -5   7   5      364.14      364.58      5.19 o 
  -4   7   5      193.03      206.27      3.44 o 
  -3   7   5        1.32        3.63      0.72 o 
  -2   7   5        0.20        0.86      0.40 o 
  -1   7   5      242.14      262.09      2.99 o 
   0   7   5      162.35      173.81      2.87 o 
   1   7   5       32.39       40.23      1.62 o 
   2   7   5        5.69        5.40      0.88 o 
   3   7   5       18.91       21.97      2.12 o 
   4   7   5        5.99        8.03      1.92 o 
   5   7   5       11.01        9.59      2.55 o 
  -9   8   5       55.63       68.84     12.91 o 
  -8   8   5       11.24       10.71      2.81 o 
  -7   8   5        5.59        8.94      1.78 o 
  -6   8   5      136.87      101.70      2.57 o 
  -5   8   5      881.83      778.92      8.28 o 
  -4   8   5      234.49      207.90      3.50 o 
  -3   8   5       21.03       21.38      1.28 o 
  -2   8   5      265.38      278.28      2.96 o 
  -1   8   5      431.00      439.20      4.09 o 
   0   8   5       34.32       43.06      1.53 o 
   1   8   5      690.84      736.95      5.98 o 
   2   8   5        0.45        0.22      0.66 o 
   3   8   5       32.93       36.55      2.09 o 
   4   8   5       55.43       53.56      3.97 o 
   5   8   5       41.22       36.26      3.68 o 
  -9   9   5       50.15       42.87      5.08 o 
  -8   9   5       26.96       28.11      3.98 o 
  -7   9   5       85.79       80.68      4.44 o 
  -6   9   5      827.54      700.02      7.53 o 
  -5   9   5      124.60      100.52      2.79 o 
  -4   9   5      415.74      444.10      5.65 o 
  -3   9   5       45.40       42.05      1.36 o 
  -2   9   5        1.07        1.76      0.60 o 
  -1   9   5      190.37      182.00      2.26 o 
   0   9   5      758.97      833.24      8.10 o 
   1   9   5     4132.47     4323.97     23.23 o 
   2   9   5       16.57       16.70      1.35 o 
   3   9   5        1.29        2.50      1.84 o 
   4   9   5        1.81        2.26      2.36 o 
   5   9   5        0.82        0.76      3.03 o 
  -9  10   5       34.26       40.35      4.92 o 
  -8  10   5       18.56       11.48      2.96 o 
  -7  10   5       27.11       27.12      2.45 o 
  -6  10   5        4.94        8.10      1.14 o 
  -5  10   5       33.17       25.25      1.80 o 
  -4  10   5      332.63      340.65      4.24 o 
  -3  10   5        6.82        4.35      0.62 o 
  -2  10   5       12.96        6.92      0.64 o 
  -1  10   5        5.82        9.28      0.82 o 
   0  10   5      133.11      150.41      3.73 o 
   1  10   5      760.30      801.95      6.58 o 
   2  10   5      213.23      209.83      3.70 o 
   3  10   5        0.03        1.04      1.25 o 
   4  10   5       15.45       18.77      3.79 o 
   5  10   5       16.67       18.75      3.15 o 
  -9  11   5      105.83      122.14      6.95 o 
  -8  11   5       46.35       43.18      4.70 o 
  -7  11   5        0.48        2.21      1.36 o 
  -6  11   5      244.84      214.81      4.31 o 
  -5  11   5      268.47      255.29      4.39 o 
  -4  11   5        2.08        3.94      0.80 o 
  -3  11   5      666.20      629.65      5.87 o 
  -2  11   5       17.38       20.30      0.92 o 
  -1  11   5       26.91       31.70      1.09 o 
   0  11   5        0.03        1.58      1.23 o 
   1  11   5     1063.57     1103.76      9.70 o 
   2  11   5       19.65       21.22      1.62 o 
   3  11   5       31.40       36.24      2.96 o 
   4  11   5       21.41       23.21      2.91 o 
   5  11   5        2.04        2.77      1.99 o 
  -9  12   5       10.97       15.44      3.34 o 
  -8  12   5       14.02       19.54      3.39 o 
  -7  12   5      130.14      130.58      3.96 o 
  -6  12   5       79.75       77.01      2.73 o 
  -5  12   5       94.90       94.67      3.34 o 
  -4  12   5      482.51      444.12      5.01 o 
  -3  12   5      222.17      188.21      2.80 o 
  -2  12   5      817.86      822.39      6.14 o 
  -1  12   5      576.52      651.75      5.39 o 
   0  12   5        2.93        3.18      0.78 o 
   1  12   5      767.38      802.97      7.83 o 
   2  12   5       15.02       18.77      1.96 o 
   3  12   5        7.52        6.13      1.50 o 
   4  12   5       56.03       51.94      3.95 o 
   5  12   5        5.37        1.09      2.08 o 
  -9  13   5        3.11       11.63      3.12 o 
  -8  13   5       44.74       39.98      4.67 o 
  -7  13   5      170.22      187.67      4.66 o 
  -6  13   5      100.39       90.13      2.91 o 
  -5  13   5      967.61      855.26      9.02 o 
  -4  13   5      193.44      203.27      3.24 o 
  -3  13   5      382.85      337.68      4.49 o 
  -2  13   5      224.17      246.75      3.06 o 
  -1  13   5      657.91      646.54      5.34 o 
   0  13   5      144.50      159.33      3.12 o 
   1  13   5       86.69       86.24      2.75 o 
   2  13   5      379.30      389.01      6.33 o 
   3  13   5       12.38        9.51      2.39 o 
   4  13   5        0.02       -0.46      1.70 o 
   5  13   5       11.22       10.77      2.68 o 
  -9  14   5       58.55       55.04      5.63 o 
  -8  14   5       35.31       49.08      5.15 o 
  -7  14   5       26.13       23.33      2.17 o 
  -6  14   5       57.22       41.49      2.39 o 
  -5  14   5       76.58       93.27      2.76 o 
  -4  14   5      886.43      828.31      7.56 o 
  -3  14   5       27.78       25.42      1.97 o 
  -2  14   5       72.29       96.25      2.71 o 
  -1  14   5       10.54       13.67      1.40 o 
   0  14   5       99.99      110.42      3.74 o 
   1  14   5      393.72      409.47      5.76 o 
   2  14   5       44.65       43.89      2.59 o 
   3  14   5      171.01      175.08      6.16 o 
   4  14   5       22.85       19.89      2.86 o 
   5  14   5        0.41        2.57      2.21 o 
  -9  15   5        1.03        6.54      2.88 o 
  -8  15   5       69.80       64.54      5.76 o 
  -7  15   5        0.82        3.44      1.19 o 
  -6  15   5        0.22        0.35      0.99 o 
  -5  15   5        7.19       10.59      1.64 o 
  -4  15   5       54.38       55.85      1.83 o 
  -3  15   5      304.00      255.57      3.90 o 
  -2  15   5      641.59      738.92      7.25 o 
  -1  15   5      142.55      151.38      3.41 o 
   0  15   5       35.55       37.52      2.25 o 
   1  15   5      114.01      121.64      3.16 o 
   2  15   5        1.88        1.32      1.48 o 
   3  15   5     1336.52     1304.86     18.31 o 
   4  15   5       56.24       58.91      4.18 o 
   5  15   5       41.69       39.14      5.08 o 
  -9  16   5        2.41        5.47      2.50 o 
  -8  16   5       87.86      109.41      4.97 o 
  -7  16   5        0.40        1.28      1.36 o 
  -6  16   5      107.67      101.33      3.12 o 
  -5  16   5      128.92      128.00      3.16 o 
  -4  16   5      133.79      132.56      3.01 o 
  -3  16   5       78.85       83.20      2.47 o 
  -2  16   5        5.26       12.08      1.00 o 
  -1  16   5      467.56      468.81      7.29 o 
   0  16   5        2.86        4.44      2.49 o 
   1  16   5       17.14       15.59      1.58 o 
   2  16   5      103.96       99.84      3.33 o 
   3  16   5      448.29      451.85      9.89 o 
   4  16   5       79.49       76.34      4.43 o 
   5  16   5       13.11       12.65      2.76 o 
  -9  17   5        0.79        5.93      2.42 o 
  -8  17   5      336.88      338.42      8.51 o 
  -7  17   5      312.15      334.38      9.72 o 
  -6  17   5        0.77        2.89      1.63 o 
  -5  17   5       24.45       28.13      1.81 o 
  -4  17   5       28.76       31.47      1.83 o 
  -3  17   5        0.73        0.66      0.65 o 
  -2  17   5        3.80        4.29      1.02 o 
  -1  17   5        0.40        6.71      4.54 o 
   0  17   5        0.00        2.44      2.96 o 
   1  17   5       66.24       62.81      2.50 o 
   2  17   5        3.89        7.57      1.42 o 
   3  17   5     1116.90     1081.61     64.58 o 
   4  17   5       23.94       21.82      2.93 o 
   5  17   5       71.19       65.02      7.19 o 
  -9  18   5       11.41       17.69      3.42 o 
  -8  18   5        0.04        4.30      1.94 o 
  -7  18   5       36.64       44.75      3.03 o 
  -6  18   5        0.14        1.55      1.21 o 
  -5  18   5       19.25       19.63      1.61 o 
  -4  18   5     2118.56     1999.57     15.98 o 
  -3  18   5      267.46      250.04      3.96 o 
  -2  18   5      245.34      259.65      5.24 o 
  -1  18   5        2.95        1.48      0.91 o 
   0  18   5       10.02       13.38      1.56 o 
   1  18   5       17.19       22.61      2.17 o 
   2  18   5      252.85      251.56      5.47 o 
   3  18   5       31.74       33.53      2.91 o 
   4  18   5       18.86       14.07      2.91 o 
   5  18   5        6.41        3.83      5.29 o 
  -9  19   5      112.41      128.40      6.94 o 
  -8  19   5       22.52       26.90      3.13 o 
  -7  19   5        2.49        4.21      1.92 o 
  -6  19   5        0.03       -0.30      1.11 o 
  -5  19   5        4.30        6.41      1.45 o 
  -4  19   5      648.11      606.88      7.02 o 
  -3  19   5     1950.84     1825.94     14.62 o 
  -2  19   5      337.45      341.38      6.82 o 
  -1  19   5      234.20      228.53      6.98 o 
   0  19   5       57.88       48.83      2.39 o 
   1  19   5       14.35       11.39      1.69 o 
   2  19   5      160.07      152.01      4.15 o 
   3  19   5       34.88       38.25      3.33 o 
   4  19   5       12.41        4.53      2.39 o 
   5  19   5       55.96       54.52      9.49 o 
  -9  20   5        1.83       12.68      3.09 o 
  -8  20   5      110.02      119.89     10.14 o 
  -7  20   5        2.51        4.56      1.51 o 
  -6  20   5       36.00       30.37      2.80 o 
  -5  20   5      913.12      809.77      8.82 o 
  -4  20   5     1715.82     1571.83     13.45 o 
  -3  20   5      931.66      835.55      9.72 o 
  -2  20   5      810.19      829.06      9.65 o 
  -1  20   5      593.76      577.64      7.51 o 
   0  20   5       79.90       81.74      3.00 o 
   1  20   5        9.50       10.04      1.62 o 
   2  20   5       77.58       75.10      3.09 o 
   3  20   5      607.38      587.29     11.02 o 
   4  20   5       19.59       10.72      2.86 o 
   5  20   5        6.97       15.43      6.85 o 
  -9  21   5       21.55       25.75      3.88 o 
  -8  21   5        0.06        3.18      1.94 o 
  -7  21   5      159.69      162.21      5.52 o 
  -6  21   5       75.26       79.95      3.26 o 
  -5  21   5        0.53        0.80      0.82 o 
  -4  21   5      825.48      736.98      8.03 o 
  -3  21   5       87.78       80.80      2.79 o 
  -2  21   5      423.95      393.18      7.53 o 
  -1  21   5      415.74      465.20      6.67 o 
   0  21   5        0.00        0.50      0.86 o 
   1  21   5        7.56        8.59      1.55 o 
   2  21   5      220.79      210.09      4.90 o 
   3  21   5       56.65       62.79      3.85 o 
   4  21   5       15.35       14.53      3.05 o 
  -9  22   5      111.07      138.61     12.15 o 
  -8  22   5        1.27        4.21      1.82 o 
  -7  22   5       15.02       26.00      2.50 o 
  -6  22   5        8.21       16.12      2.01 o 
  -5  22   5       33.51       41.47      2.16 o 
  -4  22   5       59.84       60.52      2.23 o 
  -3  22   5      134.81      122.15      3.38 o 
  -2  22   5       61.60       58.11      4.26 o 
  -1  22   5      227.70      204.85      4.25 o 
   0  22   5       25.18       17.88      1.82 o 
   1  22   5       64.53       64.82      3.83 o 
   2  22   5      236.17      238.24      5.73 o 
   3  22   5       21.51       18.75      2.39 o 
   4  22   5        0.35       -1.33      1.94 o 
  -9  23   5      139.17      143.97      7.39 o 
  -8  23   5       12.73       16.34      2.60 o 
  -7  23   5       61.70       74.82      3.61 o 
  -6  23   5       30.31       29.92      2.46 o 
  -5  23   5      108.59      113.33      3.10 o 
  -4  23   5      135.46      142.35      3.65 o 
  -3  23   5        0.83       -1.56      1.56 o 
  -2  23   5      177.05      167.57      3.99 o 
  -1  23   5        6.75        9.49      1.64 o 
   0  23   5      653.33      607.14      8.32 o 
   1  23   5       32.10       27.38      2.86 o 
   2  23   5      293.30      292.91      6.44 o 
   3  23   5      216.81      216.40      5.92 o 
   4  23   5        0.01        0.69      1.91 o 
  -9  24   5        4.35        4.23      4.16 o 
  -8  24   5       26.99       35.12      3.54 o 
  -7  24   5       11.18       14.20      2.09 o 
  -6  24   5        7.92       10.61      1.76 o 
  -5  24   5      141.90      131.29      3.31 o 
  -4  24   5       70.71       63.47      3.69 o 
  -3  24   5      215.85      184.87      4.38 o 
  -2  24   5       25.27       23.00      2.99 o 
  -1  24   5       90.69       91.57      3.65 o 
   0  24   5       42.97       49.38      3.00 o 
   1  24   5       38.46       39.69      2.82 o 
   2  24   5       39.67       41.97      3.12 o 
   3  24   5        3.48        3.86      1.89 o 
   4  24   5        6.83        4.43      5.13 o 
  -8  25   5        2.20        3.60      1.85 o 
  -7  25   5        2.01        4.90      1.62 o 
  -6  25   5        2.61        3.45      1.39 o 
  -5  25   5      115.35      117.25      3.18 o 
  -4  25   5       14.16       10.72      1.83 o 
  -3  25   5      260.24      240.39      4.95 o 
  -2  25   5      166.03      150.70      3.92 o 
  -1  25   5       51.80       36.14      2.77 o 
   0  25   5      132.80      116.67      3.66 o 
   1  25   5       24.07       27.43      2.38 o 
   2  25   5      137.16      141.66      5.57 o 
   3  25   5       25.26       30.65      2.94 o 
   4  25   5        3.27        2.33      3.53 o 
  -8  26   5       26.64       33.49      3.54 o 
  -7  26   5      207.03      205.86      5.50 o 
  -6  26   5       29.02       29.10      2.62 o 
  -5  26   5      381.83      348.40      5.57 o 
  -4  26   5      150.68      124.31      3.61 o 
  -3  26   5       82.94       89.17      3.08 o 
  -2  26   5      297.32      272.06      5.31 o 
  -1  26   5      512.09      424.18      8.09 o 
   0  26   5      131.20      145.65      4.02 o 
   1  26   5       59.73       54.41      3.13 o 
   2  26   5      232.00      222.19      8.34 o 
   3  26   5      154.26      150.73      5.14 o 
   4  26   5       20.57       23.94      3.51 o 
  -8  27   5        0.97        6.66      2.39 o 
  -7  27   5       13.16       15.57      2.11 o 
  -6  27   5       51.09       55.54      3.27 o 
  -5  27   5      156.77      141.43      3.98 o 
  -4  27   5       52.41       37.27      2.47 o 
  -3  27   5      527.82      495.86     11.01 o 
  -2  27   5       16.93       17.04      1.74 o 
  -1  27   5      116.38       83.13      3.69 o 
   0  27   5       43.63       43.21      2.69 o 
   1  27   5        4.67        4.51      1.46 o 
   2  27   5       65.39       75.11      3.73 o 
   3  27   5      177.89      171.19      5.45 o 
   4  27   5        2.66        0.39      2.05 o 
  -8  28   5       54.85       61.58      6.33 o 
  -7  28   5       21.69       26.59      2.56 o 
  -6  28   5        9.86        8.48      1.73 o 
  -5  28   5       46.04       54.89      3.84 o 
  -4  28   5      295.53      248.72      5.23 o 
  -3  28   5      143.05      140.92      3.93 o 
  -2  28   5       41.55       48.30      3.32 o 
  -1  28   5      214.82      186.23      5.36 o 
   0  28   5      123.09      114.76      3.66 o 
   1  28   5      114.26      106.95      5.81 o 
   2  28   5       79.16       83.16      3.83 o 
   3  28   5        2.86        4.98      1.79 o 
   4  28   5        1.64        1.68      2.24 o 
  -8  29   5        2.85       10.79      4.41 o 
  -7  29   5      161.79      162.36      5.36 o 
  -6  29   5       68.66       84.69      4.02 o 
  -5  29   5       27.97       27.41      2.23 o 
  -4  29   5       37.34       22.27      2.58 o 
  -3  29   5       27.26       24.88      2.09 o 
  -2  29   5        1.43        3.51      1.44 o 
  -1  29   5       24.42       20.12      2.32 o 
   0  29   5        9.20        8.78      1.81 o 
   1  29   5      108.39      105.24      3.94 o 
   2  29   5        7.41        7.88      2.15 o 
   3  29   5      123.28      115.20      4.95 o 
   4  29   5        0.37        0.81      3.41 o 
  -8  30   5      178.77      203.85      8.58 o 
  -7  30   5      116.24      139.89      5.60 o 
  -6  30   5       69.65       74.88      3.80 o 
  -5  30   5       18.43       17.69      2.22 o 
  -4  30   5        3.34        4.28      1.22 o 
  -3  30   5       41.11       35.13      2.44 o 
  -2  30   5       24.26       14.42      2.07 o 
  -1  30   5       54.21       42.75      3.25 o 
   0  30   5       41.25       42.89      3.74 o 
   1  30   5       34.96       34.15      4.28 o 
   2  30   5        3.45        1.76      1.45 o 
   3  30   5       26.10       27.25      2.98 o 
   4  30   5        1.08        1.64      3.17 o 
  -8  31   5       49.74       54.21      5.30 o 
  -7  31   5      316.17      320.45     17.34 o 
  -6  31   5        0.95        3.54      1.65 o 
  -5  31   5       27.03       24.33      2.65 o 
  -4  31   5        2.74        4.68      1.27 o 
  -3  31   5        0.47        2.98      1.16 o 
  -2  31   5       53.76       49.47      3.49 o 
  -1  31   5       47.11       40.85      3.19 o 
   0  31   5       91.56       83.82      4.38 o 
   1  31   5        8.48       12.30      1.88 o 
   2  31   5      106.89      105.71      4.30 o 
   3  31   5      192.96      186.61      5.88 o 
  -8  32   5      172.42      202.19      8.55 o 
  -7  32   5       79.38       98.62      5.85 o 
  -6  32   5      146.72      135.09      6.66 o 
  -5  32   5        8.99        9.09      2.02 o 
  -4  32   5        8.66        9.07      1.50 o 
  -3  32   5      153.49      140.56      4.11 o 
  -2  32   5       27.25       27.52      2.78 o 
  -1  32   5      114.20      107.92      4.42 o 
   0  32   5       10.61       10.62      1.70 o 
   1  32   5       29.16       29.63      2.65 o 
   2  32   5        4.68        3.08      1.60 o 
   3  32   5       11.81        4.83      1.89 o 
  -8  33   5       26.46       65.24      6.31 o 
  -7  33   5      211.59      194.95     11.43 o 
  -6  33   5       14.41       15.36      6.70 o 
  -5  33   5        2.31        6.68      1.75 o 
  -4  33   5       41.83       47.93      2.94 o 
  -3  33   5      304.48      294.03      6.02 o 
  -2  33   5        4.79        4.98      1.57 o 
  -1  33   5        1.41        1.36      2.19 o 
   0  33   5      215.55      199.21      5.24 o 
   1  33   5       17.87       19.78      2.63 o 
   2  33   5        5.79        5.16      1.69 o 
   3  33   5        4.23        4.29      2.15 o 
  -7  34   5        0.05        2.64      2.58 o 
  -6  34   5       28.75       24.73      3.71 o 
  -5  34   5      149.04      141.99      5.08 o 
  -4  34   5      106.81      113.64      4.05 o 
  -3  34   5        4.08       14.17      1.79 o 
  -2  34   5      455.80      416.91      9.67 o 
  -1  34   5      150.28      144.00      5.17 o 
   0  34   5        4.45        4.80      1.47 o 
   1  34   5        0.22        0.29      1.42 o 
   2  34   5       52.73       54.93      3.81 o 
   3  34   5       45.31       53.16      3.94 o 
  -7  35   5       81.91       83.46      5.85 o 
  -6  35   5        1.89        6.03      2.42 o 
  -5  35   5       50.01       55.27      5.17 o 
  -4  35   5      129.42      131.48      5.81 o 
  -3  35   5       73.69       85.48      4.10 o 
  -2  35   5      508.95      499.49      9.86 o 
  -1  35   5      740.48      711.26     12.10 o 
   0  35   5        0.71        1.94      1.30 o 
   1  35   5       48.36       49.87      4.08 o 
   2  35   5        9.90        6.22      1.75 o 
   3  35   5       12.74       15.51      2.39 o 
  -7  36   5       72.94       87.35     11.01 o 
  -6  36   5      145.18      154.39      7.35 o 
  -5  36   5        1.26        4.98      2.15 o 
  -4  36   5        0.64        2.18      1.16 o 
  -3  36   5       53.19       45.40      3.65 o 
  -2  36   5      153.43      145.04      5.30 o 
  -1  36   5      344.43      344.77      8.18 o 
   0  36   5        0.80        2.27      1.67 o 
   1  36   5      136.97      145.88      5.81 o 
   2  36   5        0.54        0.01      1.73 o 
   3  36   5       36.77       34.69      4.62 o 
  -7  37   5        1.73       16.54      7.06 o 
  -6  37   5      242.56      232.50      8.96 o 
  -5  37   5      189.90      194.21      7.98 o 
  -4  37   5       41.34       48.61      3.09 o 
  -3  37   5       55.22       46.35      3.62 o 
  -2  37   5       10.15        9.79      2.19 o 
  -1  37   5       35.47       25.95      2.94 o 
   0  37   5       80.38       80.75      3.77 o 
   1  37   5       79.28       75.35      5.01 o 
   2  37   5        2.71        3.23      1.92 o 
   3  37   5        0.04       -0.39      2.33 o 
  -7  38   5       40.81       57.47      7.79 o 
  -6  38   5       86.79      109.40      6.42 o 
  -5  38   5       53.84       54.02      5.20 o 
  -4  38   5        1.29        1.93      1.47 o 
  -3  38   5       35.39       35.85      3.36 o 
  -2  38   5      155.09      152.29      6.22 o 
  -1  38   5       11.84       10.07      2.37 o 
   0  38   5      446.40      447.61      8.43 o 
   1  38   5        0.17        1.17      1.76 o 
   2  38   5        0.55        0.10      1.47 o 
  -7  39   5        1.91        7.18      3.86 o 
  -6  39   5        0.03        8.49      2.68 o 
  -5  39   5        7.40        6.28      2.44 o 
  -4  39   5      103.94      112.54      4.86 o 
  -3  39   5      108.82      113.73      4.88 o 
  -2  39   5        8.90        7.98      2.62 o 
  -1  39   5       14.72       19.18      2.67 o 
   0  39   5       89.11       92.70      4.12 o 
   1  39   5        6.78       12.95      2.50 o 
   2  39   5       24.38       23.56      3.59 o 
  -6  40   5       51.97       52.77      5.27 o 
  -5  40   5       46.72       52.93      5.23 o 
  -4  40   5       22.15       20.25      2.69 o 
  -3  40   5       50.30       51.89      4.30 o 
  -2  40   5        0.90        1.41      1.54 o 
  -1  40   5       12.83       11.35      2.20 o 
   0  40   5       24.98       27.87      2.75 o 
   1  40   5      399.56      391.87     10.92 o 
   2  40   5       15.04       15.07      5.87 o 
  -6  41   5      170.67      177.51      8.05 o 
  -5  41   5       34.18       46.93      5.06 o 
  -4  41   5       43.65       50.46      3.98 o 
  -3  41   5        3.62        3.72      1.85 o 
  -2  41   5       36.23       34.88      3.45 o 
  -1  41   5       22.75       28.25      2.75 o 
   0  41   5       30.59       39.29      3.22 o 
   1  41   5      352.81      349.57      9.32 o 
   2  41   5        1.52        1.98      2.64 o 
  -6  42   5       65.42       70.52      6.27 o 
  -5  42   5      254.93      281.90     10.15 o 
  -4  42   5       38.67       39.62      3.78 o 
  -3  42   5      116.22      118.30      5.14 o 
  -2  42   5        7.20       11.64      2.28 o 
  -1  42   5      153.01      141.00      8.05 o 
   0  42   5       49.03       60.36      3.93 o 
   1  42   5       13.59        7.74      2.23 o 
   2  42   5      111.29      106.46      9.46 o 
  -6  43   5       32.91       48.71      7.77 o 
  -5  43   5       73.48       79.34      5.69 o 
  -4  43   5       20.34       22.01      3.63 o 
  -3  43   5       10.78        9.00      2.14 o 
  -2  43   5       11.47       15.34      2.60 o 
  -1  43   5       59.78       52.63      3.59 o 
   0  43   5       82.59       89.63      4.24 o 
   1  43   5        0.11       -1.03      2.21 o 
  -5  44   5      220.69      215.49      8.91 o 
  -4  44   5       86.16       91.57      9.81 o 
  -3  44   5       34.97       32.69      3.48 o 
  -2  44   5      146.41      160.10      6.92 o 
  -1  44   5      347.46      369.67      9.32 o 
   0  44   5        3.64        4.18      1.77 o 
   1  44   5       50.56       56.62      5.96 o 
  -5  45   5       42.08       49.35      5.09 o 
  -4  45   5       58.21       70.49      5.43 o 
  -3  45   5      227.09      217.40     10.51 o 
  -2  45   5      338.15      345.75      9.00 o 
  -1  45   5      669.19      670.80     15.86 o 
   0  45   5      132.48      123.88      4.95 o 
   1  45   5        5.24        7.83      3.02 o 
  -5  46   5       44.18       47.65      8.04 o 
  -4  46   5        8.33       10.71      2.64 o 
  -3  46   5       17.52       22.32      2.89 o 
  -2  46   5      153.97      167.36      6.34 o 
  -1  46   5      228.07      258.02      9.62 o 
   0  46   5        0.97       -0.75      1.68 o 
  -4  47   5       26.78       28.51      6.56 o 
  -3  47   5        1.14        6.61      1.94 o 
  -2  47   5        0.17        3.87      1.58 o 
  -1  47   5        0.01        3.40      1.65 o 
   0  47   5        2.15       -0.52      2.71 o 
  -4  48   5       89.16      101.66     11.08 o 
  -3  48   5      183.18      182.64      7.49 o 
  -2  48   5       21.77       27.41      3.30 o 
  -1  48   5      149.95      149.04      8.59 o 
  -3  49   5      284.28      324.16     22.22 o 
  -2  49   5       64.28       68.78      7.88 o 
  -1  49   5       16.14       13.70      3.28 o 
 -10   0   6        2.95        7.35      3.84 o 
  -9   0   6       78.97       84.34      9.48 o 
  -8   0   6       42.69       42.88      6.44 o 
  -7   0   6       60.84       62.11      5.28 o 
  -6   0   6       55.33       36.56      3.02 o 
  -5   0   6        8.47        1.74      1.46 o 
  -4   0   6      530.39      477.77      9.67 o 
  -3   0   6     1722.24     2017.79     22.95 o 
  -2   0   6      421.61      451.86      7.61 o 
  -1   0   6      368.51      395.15     10.31 o 
   0   0   6       20.03       25.71      2.19 o 
   1   0   6       76.98       84.75      3.17 o 
   2   0   6      496.54      505.97      8.47 o 
   3   0   6       31.56       36.68      3.14 o 
   4   0   6      118.12      100.24     12.55 o 
 -10   1   6       10.71       15.78      4.68 o 
  -9   1   6       20.88       29.50      4.29 o 
  -8   1   6       85.63       82.87      5.33 o 
  -7   1   6        0.56        2.25      1.40 o 
  -6   1   6        9.52       13.24      1.49 o 
  -5   1   6      107.71      100.41      3.28 o 
  -4   1   6      574.48      564.57      7.54 o 
  -3   1   6      543.04      569.81      6.61 o 
  -2   1   6      114.25      136.14      2.65 o 
  -1   1   6      105.52      125.05      3.23 o 
   0   1   6        4.09        5.02      0.88 o 
   1   1   6       23.61       23.95      1.28 o 
   2   1   6        0.08        1.60      0.92 o 
   3   1   6       12.45       14.04      1.64 o 
   4   1   6       21.09       19.51      2.67 o 
 -10   2   6        1.54        5.13      2.55 o 
  -9   2   6       76.20       77.26      6.44 o 
  -8   2   6        3.02        5.58      2.35 o 
  -7   2   6      327.85      306.03      6.77 o 
  -6   2   6      847.95      819.41      8.61 o 
  -5   2   6       17.02       12.36      1.63 o 
  -4   2   6       48.68       67.58      2.64 o 
  -3   2   6      455.79      509.76      6.21 o 
  -2   2   6       64.95       75.38      2.18 o 
  -1   2   6       33.64       36.15      2.73 o 
   0   2   6      148.65      159.95      3.03 o 
   1   2   6      167.44      171.73      2.67 o 
   2   2   6       11.15       12.02      1.83 o 
   3   2   6       37.79       41.85      2.32 o 
   4   2   6        7.86        5.68      2.43 o 
 -10   3   6        6.98       13.06      3.20 o 
  -9   3   6       11.96       19.64      3.71 o 
  -8   3   6       71.94       75.48      6.63 o 
  -7   3   6       86.42       73.90      3.04 o 
  -6   3   6      186.67      163.91      3.58 o 
  -5   3   6      335.65      295.48      5.42 o 
  -4   3   6       49.94       53.43      2.67 o 
  -3   3   6       61.38       63.08      2.00 o 
  -2   3   6        4.09        2.31      0.67 o 
  -1   3   6      177.37      170.04      3.13 o 
   0   3   6       52.76       55.25      1.88 o 
   1   3   6        3.19        3.01      0.94 o 
   2   3   6       17.84       17.62      1.72 o 
   3   3   6        2.68        2.23      1.37 o 
   4   3   6       36.94       34.39      3.08 o 
 -10   4   6        0.91        7.15      2.62 o 
  -9   4   6      265.85      260.83     11.72 o 
  -8   4   6       39.73       41.19      4.54 o 
  -7   4   6       32.09       41.25      3.60 o 
  -6   4   6       76.14       75.53      2.76 o 
  -5   4   6      185.11      148.90      3.96 o 
  -4   4   6        0.93       -0.22      0.52 o 
  -3   4   6       81.93       83.49      2.36 o 
  -2   4   6       76.13       89.01      1.73 o 
  -1   4   6       93.07       86.61      2.25 o 
   0   4   6       76.73       78.90      3.71 o 
   1   4   6       23.41       27.15      1.40 o 
   2   4   6       13.26       13.82      1.36 o 
   3   4   6        2.57        3.09      1.76 o 
   4   4   6       86.87       86.16      4.13 o 
 -10   5   6       13.79       19.08      3.65 o 
  -9   5   6        1.86        4.25      2.48 o 
  -8   5   6        1.80        3.51      2.23 o 
  -7   5   6       15.99       16.53      1.89 o 
  -6   5   6      183.15      161.18      3.78 o 
  -5   5   6       96.58      114.21      3.47 o 
  -4   5   6       69.26       81.67      2.70 o 
  -3   5   6       39.75       43.85      1.97 o 
  -2   5   6        3.90        4.93      0.58 o 
  -1   5   6       15.02       14.84      1.74 o 
   0   5   6      191.66      209.14      3.46 o 
   1   5   6      301.24      320.40      4.36 o 
   2   5   6      299.77      297.16      4.50 o 
   3   5   6        2.95       -0.99      1.31 o 
   4   5   6       93.69       96.06      4.30 o 
 -10   6   6        3.77        7.66      3.61 o 
  -9   6   6      109.22      102.69     10.12 o 
  -8   6   6       97.66       98.48      5.75 o 
  -7   6   6       89.77       72.55      3.21 o 
  -6   6   6        2.42        1.48      1.09 o 
  -5   6   6      356.79      294.99      6.33 o 
  -4   6   6       41.56       33.20      1.75 o 
  -3   6   6       12.32       15.50      1.17 o 
  -2   6   6       17.16       17.03      0.94 o 
  -1   6   6       30.20       45.48      1.74 o 
   0   6   6      170.79      169.78      3.13 o 
   1   6   6      278.00      287.73      3.64 o 
   2   6   6       10.79       16.01      1.70 o 
   3   6   6       41.91       42.15      3.00 o 
   4   6   6        0.92        1.26      1.73 o 
  -9   7   6       34.15       44.02      5.05 o 
  -8   7   6       16.36       20.85      3.50 o 
  -7   7   6      113.41       93.20      3.33 o 
  -6   7   6       78.94       83.81      2.84 o 
  -5   7   6      403.48      415.54      8.27 o 
  -4   7   6      419.93      406.08      5.73 o 
  -3   7   6        1.42        2.28      0.64 o 
  -2   7   6      279.91      260.39      3.90 o 
  -1   7   6      207.43      232.99      5.05 o 
   0   7   6      463.89      512.53      5.76 o 
   1   7   6      223.00      232.30      3.49 o 
   2   7   6      126.19      123.72      3.48 o 
   3   7   6       19.33       22.25      2.38 o 
   4   7   6        9.15        7.80      2.33 o 
  -9   8   6        7.72       10.57      2.92 o 
  -8   8   6        4.34        4.41      1.83 o 
  -7   8   6      185.33      176.88      4.45 o 
  -6   8   6        3.81        3.62      1.11 o 
  -5   8   6      685.24      635.30      7.98 o 
  -4   8   6        0.05       -0.63      0.95 o 
  -3   8   6      144.91      151.55      2.95 o 
  -2   8   6        1.52        8.88      0.92 o 
  -1   8   6      241.85      259.92      3.58 o 
   0   8   6      193.66      181.91      3.23 o 
   1   8   6       53.07       60.28      2.24 o 
   2   8   6       11.05       13.43      1.75 o 
   3   8   6        7.88        7.92      1.79 o 
   4   8   6      105.88      111.38      5.18 o 
  -9   9   6        4.95        6.07      2.68 o 
  -8   9   6        2.81        3.77      1.85 o 
  -7   9   6      107.15      105.71      3.64 o 
  -6   9   6        9.93        5.13      1.34 o 
  -5   9   6      252.68      281.12      4.99 o 
  -4   9   6       41.94       53.56      2.13 o 
  -3   9   6      106.96      107.10      2.48 o 
  -2   9   6      189.71      198.13      3.38 o 
  -1   9   6       15.39       15.12      1.09 o 
   0   9   6      325.18      356.98      4.65 o 
   1   9   6      144.58      144.46      3.31 o 
   2   9   6      296.89      289.24      8.93 o 
   3   9   6      118.00      118.42      4.72 o 
   4   9   6        7.01        6.34      2.60 o 
  -9  10   6      180.61      193.86      9.36 o 
  -8  10   6       57.08       60.97      4.62 o 
  -7  10   6       16.40       10.90      1.82 o 
  -6  10   6      289.93      239.77      4.62 o 
  -5  10   6     2396.85     2238.19     18.07 o 
  -4  10   6       84.46       76.47      3.75 o 
  -3  10   6       40.75       35.98      1.62 o 
  -2  10   6      423.45      429.42      5.29 o 
  -1  10   6      420.18      452.24      6.40 o 
   0  10   6      149.86      150.08      3.56 o 
   1  10   6       72.79       77.46      2.96 o 
   2  10   6      309.39      311.27      5.95 o 
   3  10   6       14.05       16.16      2.55 o 
   4  10   6      118.89      122.02      5.31 o 
  -9  11   6      175.92      166.63      7.85 o 
  -8  11   6       45.82       35.60      4.35 o 
  -7  11   6      257.75      220.21      5.39 o 
  -6  11   6      177.52      156.19      3.64 o 
  -5  11   6     1207.19     1163.14     11.08 o 
  -4  11   6      133.14      128.77      3.43 o 
  -3  11   6       29.06       30.00      1.67 o 
  -2  11   6       36.34       42.49      1.65 o 
  -1  11   6       13.93       13.11      1.47 o 
   0  11   6       37.42       34.30      2.25 o 
   1  11   6        1.26        0.84      1.24 o 
   2  11   6       68.02       73.78      3.06 o 
   3  11   6       97.70      103.91      4.54 o 
   4  11   6      559.82      553.03     10.81 o 
  -9  12   6      143.15      149.53      8.42 o 
  -8  12   6        0.23       -1.82      1.82 o 
  -7  12   6       43.44       31.57      2.97 o 
  -6  12   6      208.23      196.67      4.52 o 
  -5  12   6      621.13      593.57      7.91 o 
  -4  12   6      106.94      105.82      2.67 o 
  -3  12   6      284.73      276.25      4.19 o 
  -2  12   6      172.22      166.53      3.14 o 
  -1  12   6       24.77       26.01      1.92 o 
   0  12   6       12.67       12.08      1.94 o 
   1  12   6       32.40       37.84      2.41 o 
   2  12   6       89.69       95.91      3.40 o 
   3  12   6      223.93      213.83      6.22 o 
   4  12   6      285.21      283.37      7.92 o 
  -9  13   6        0.46        2.90      2.63 o 
  -8  13   6        6.54        6.11      2.66 o 
  -7  13   6        0.66        0.07      1.41 o 
  -6  13   6       20.50       17.87      1.97 o 
  -5  13   6      149.72      143.35      3.66 o 
  -4  13   6       58.01       51.18      1.95 o 
  -3  13   6        5.08        5.71      0.89 o 
  -2  13   6      444.85      481.03      5.74 o 
  -1  13   6      152.67      167.01      3.77 o 
   0  13   6       25.75       29.65      2.23 o 
   1  13   6      173.95      179.87      4.24 o 
   2  13   6      721.60      696.84      9.33 o 
   3  13   6       67.06       68.60      4.26 o 
   4  13   6        6.93        6.69      2.37 o 
  -9  14   6       23.03       28.09      4.16 o 
  -8  14   6      251.48      251.51     25.21 o 
  -7  14   6        0.31        3.13      1.59 o 
  -6  14   6       24.50       18.63      1.87 o 
  -5  14   6      798.54      736.35      9.14 o 
  -4  14   6      712.05      679.64      9.20 o 
  -3  14   6     1045.11      990.17     11.69 o 
  -2  14   6      243.39      242.89      4.67 o 
  -1  14   6       53.69       54.52      2.73 o 
   0  14   6       74.37       77.81      2.87 o 
   1  14   6      327.96      322.30      5.74 o 
   2  14   6     1006.24      988.47     16.09 o 
   3  14   6      175.61      177.32      6.53 o 
   4  14   6       14.45       17.07      2.79 o 
  -9  15   6       31.61       36.85      4.54 o 
  -8  15   6       76.34       95.41      5.83 o 
  -7  15   6       49.57       50.63      5.90 o 
  -6  15   6       18.54       16.45      1.79 o 
  -5  15   6      347.20      321.75      5.65 o 
  -4  15   6       28.41       30.98      1.83 o 
  -3  15   6     4728.59     4575.45     31.73 o 
  -2  15   6     1594.81     1571.63     15.15 o 
  -1  15   6        0.01        1.21      1.77 o 
   0  15   6      235.49      229.01      5.00 o 
   1  15   6        1.82        3.00      1.05 o 
   2  15   6      703.97      692.36     14.56 o 
   3  15   6       24.51       28.49      3.55 o 
   4  15   6      113.86      117.94      6.60 o 
  -9  16   6        2.70       10.03      2.77 o 
  -8  16   6        2.15        5.35      2.33 o 
  -7  16   6        4.85        7.87      1.95 o 
  -6  16   6       24.66       22.66      2.10 o 
  -5  16   6       56.66       55.23      2.22 o 
  -4  16   6     1188.87     1153.16     10.77 o 
  -3  16   6     1499.41     1469.55     12.58 o 
  -2  16   6      712.12      707.96      8.83 o 
  -1  16   6       27.81       28.36      2.38 o 
   0  16   6       32.78       35.57      2.32 o 
   1  16   6        3.20        2.20      1.45 o 
   2  16   6      660.40      668.20     11.88 o 
   3  16   6      166.70      162.68      6.94 o 
   4  16   6      101.98       93.80      5.10 o 
  -9  17   6       21.40       16.46      3.43 o 
  -8  17   6       55.82       50.07      9.15 o 
  -7  17   6      376.48      379.49      7.36 o 
  -6  17   6        0.28        1.19      1.41 o 
  -5  17   6        0.87       -0.11      0.71 o 
  -4  17   6     1015.90      970.04      9.63 o 
  -3  17   6        1.45        2.60      1.46 o 
  -2  17   6      613.03      623.59      8.24 o 
  -1  17   6       12.29       13.06      1.93 o 
   0  17   6       76.50       70.99      2.81 o 
   1  17   6       75.29       72.53      3.33 o 
   2  17   6       48.56       54.99      3.44 o 
   3  17   6        4.17        2.54      2.18 o 
   4  17   6       14.00       11.67      2.56 o 
  -9  18   6      154.47      156.79     10.38 o 
  -8  18   6       89.19      101.33      5.87 o 
  -7  18   6      108.79      113.92      3.95 o 
  -6  18   6        0.50        0.93      1.08 o 
  -5  18   6        8.32        8.75      1.19 o 
  -4  18   6       10.14       13.29      1.32 o 
  -3  18   6      209.47      208.01      4.46 o 
  -2  18   6        4.44        3.13      0.99 o 
  -1  18   6        0.05        1.84      1.07 o 
   0  18   6        0.06       -0.91      0.91 o 
   1  18   6       20.12       19.05      2.08 o 
   2  18   6      202.50      187.71      5.71 o 
   3  18   6        0.01       -0.68      2.09 o 
   4  18   6        5.09        3.45      1.97 o 
  -9  19   6      127.17      144.31     10.60 o 
  -8  19   6       12.36       13.22      2.96 o 
  -7  19   6        7.71       11.06      1.84 o 
  -6  19   6      101.61       85.29      3.24 o 
  -5  19   6       10.10        5.31      1.07 o 
  -4  19   6      592.00      571.37      6.91 o 
  -3  19   6      494.40      483.53      7.19 o 
  -2  19   6      334.20      345.79      5.95 o 
  -1  19   6       21.91       31.70      2.56 o 
   0  19   6        4.79        3.57      1.96 o 
   1  19   6        0.40       -1.01      1.01 o 
   2  19   6       19.00       16.71      2.20 o 
   3  19   6      177.19      167.00      6.54 o 
   4  19   6       12.36        7.97      2.19 o 
  -9  20   6      111.36      121.16      6.77 o 
  -8  20   6       30.61       29.52      3.93 o 
  -7  20   6       39.19       40.15      3.29 o 
  -6  20   6       12.40       15.97      1.89 o 
  -5  20   6       55.12       60.13      2.34 o 
  -4  20   6        0.01        1.09      0.95 o 
  -3  20   6      465.88      430.72      6.78 o 
  -2  20   6        0.76        2.04      0.93 o 
  -1  20   6      308.73      303.12      6.61 o 
   0  20   6        5.08        5.55      1.25 o 
   1  20   6        2.23        1.56      1.38 o 
   2  20   6       24.27       20.15      2.40 o 
   3  20   6       95.33       95.99      5.30 o 
   4  20   6       31.46       31.42      5.53 o 
  -9  21   6        5.57       17.62      3.23 o 
  -8  21   6       16.27       15.93      3.92 o 
  -7  21   6      282.62      291.91      8.35 o 
  -6  21   6        0.37        2.48      1.17 o 
  -5  21   6      132.97      128.19      3.27 o 
  -4  21   6       62.91       65.92      2.74 o 
  -3  21   6        7.35        6.17      1.29 o 
  -2  21   6       30.77       34.08      2.30 o 
  -1  21   6      581.75      564.70      9.68 o 
   0  21   6      329.66      303.07      6.79 o 
   1  21   6        0.26        0.13      1.18 o 
   2  21   6        3.35        6.09      1.65 o 
   3  21   6        1.12        3.04      2.07 o 
   4  21   6       27.79       40.36      5.82 o 
  -9  22   6        0.04        6.52      2.43 o 
  -8  22   6      107.89      115.41      6.33 o 
  -7  22   6        1.36        3.68      1.84 o 
  -6  22   6        3.03        2.36      1.64 o 
  -5  22   6       73.40       60.43      2.72 o 
  -4  22   6       18.48       19.79      3.45 o 
  -3  22   6        4.04        3.27      1.27 o 
  -2  22   6        0.58        2.24      0.91 o 
  -1  22   6      114.70      121.34      4.28 o 
   0  22   6       30.31       24.68      2.46 o 
   1  22   6       45.21       44.75      3.08 o 
   2  22   6       47.52       45.69      3.73 o 
   3  22   6       11.67        9.12      3.81 o 
   4  22   6        1.56       -2.13      3.28 o 
  -9  23   6       51.10       68.92      6.05 o 
  -8  23   6        0.19        4.11      3.65 o 
  -7  23   6       58.74       70.91      4.30 o 
  -6  23   6       14.85       14.89      1.86 o 
  -5  23   6       17.77       12.56      2.02 o 
  -4  23   6        0.16        1.07      0.90 o 
  -3  23   6       20.57       18.54      1.82 o 
  -2  23   6       10.06        5.35      1.24 o 
  -1  23   6        0.22       -0.48      1.10 o 
   0  23   6        1.05       -0.12      2.46 o 
   1  23   6       13.29       12.02      1.89 o 
   2  23   6       63.44       66.29      3.59 o 
   3  23   6        0.23       -2.61      2.61 o 
  -9  24   6      148.20      171.29     11.18 o 
  -8  24   6        4.70        8.36      2.61 o 
  -7  24   6       13.38       21.14      2.32 o 
  -6  24   6        1.86        1.90      1.88 o 
  -5  24   6       94.01       81.59      3.11 o 
  -4  24   6       25.62       30.00      2.30 o 
  -3  24   6       51.82       54.32      3.21 o 
  -2  24   6        9.11        7.98      2.20 o 
  -1  24   6       35.76       29.66      2.87 o 
   0  24   6      189.78      176.04      5.34 o 
   1  24   6       25.40       22.36      2.36 o 
   2  24   6        1.88        2.68      1.43 o 
   3  24   6        7.72        4.68      2.43 o 
  -8  25   6       60.79       65.45      5.57 o 
  -7  25   6      145.30      154.26      6.37 o 
  -6  25   6        0.32        3.13      1.26 o 
  -5  25   6      244.65      204.65      4.88 o 
  -4  25   6      191.67      188.32      5.63 o 
  -3  25   6       54.17       51.14      2.67 o 
  -2  25   6        8.64        6.21      1.55 o 
  -1  25   6       42.70       41.21      3.15 o 
   0  25   6       92.77      100.34      4.16 o 
   1  25   6       15.72       10.60      2.10 o 
   2  25   6        1.09        2.49      1.55 o 
   3  25   6       19.28       13.48      2.92 o 
  -8  26   6        0.57        2.71      2.03 o 
  -7  26   6       11.79       15.64      2.03 o 
  -6  26   6       55.19       64.77      3.79 o 
  -5  26   6       39.84       49.02      2.91 o 
  -4  26   6        4.98        3.50      1.42 o 
  -3  26   6        2.34        2.45      1.09 o 
  -2  26   6        0.08        1.48      1.05 o 
  -1  26   6      290.47      248.93      9.04 o 
   0  26   6      118.76      104.61      4.33 o 
   1  26   6        2.35        1.05      1.52 o 
   2  26   6       61.68       61.42      4.52 o 
   3  26   6       13.04       17.37      3.15 o 
  -8  27   6       86.98      105.68      4.74 o 
  -7  27   6       92.46       96.60      3.87 o 
  -6  27   6       45.93       58.37      3.92 o 
  -5  27   6      103.85       97.67      3.49 o 
  -4  27   6       80.34       76.43      3.14 o 
  -3  27   6      135.07      124.85      3.84 o 
  -2  27   6        1.57        4.15      1.40 o 
  -1  27   6      223.38      208.20      7.07 o 
   0  27   6      106.24       99.14      5.50 o 
   1  27   6        1.22       -0.17      1.42 o 
   2  27   6        3.37        5.11      1.75 o 
   3  27   6        2.71        1.29      2.11 o 
  -8  28   6        1.13        5.93      2.24 o 
  -7  28   6       18.24       25.51      6.04 o 
  -6  28   6       10.51       11.85      2.52 o 
  -5  28   6      139.64      129.28      4.01 o 
  -4  28   6       64.10       69.90      3.07 o 
  -3  28   6       16.59       19.56      2.00 o 
  -2  28   6       53.40       37.26      3.49 o 
  -1  28   6       15.01       16.81      2.30 o 
   0  28   6       13.79       15.29      2.24 o 
   1  28   6        7.69        9.88      3.43 o 
   2  28   6      130.32      122.81      5.39 o 
   3  28   6        1.34        2.25      1.70 o 
  -8  29   6       68.34       76.54      4.26 o 
  -7  29   6       54.24       67.22      4.27 o 
  -6  29   6       49.95       53.37      3.87 o 
  -5  29   6        3.19        6.41      1.44 o 
  -4  29   6        3.58        6.45      1.37 o 
  -3  29   6       60.23       61.23      2.92 o 
  -2  29   6       36.08       28.48      2.78 o 
  -1  29   6       24.44       21.11      2.57 o 
   0  29   6       30.82       31.17      3.24 o 
   1  29   6        3.00        5.72      1.79 o 
   2  29   6       32.12       27.68      3.29 o 
   3  29   6        0.71        3.06      1.80 o 
  -8  30   6       37.70       47.48      6.20 o 
  -7  30   6       40.72       52.06      3.87 o 
  -6  30   6      140.31      148.75      5.34 o 
  -5  30   6      110.14      104.20      3.72 o 
  -4  30   6        0.15       -0.91      0.91 o 
  -3  30   6      175.94      161.20      4.49 o 
  -2  30   6       47.38       38.89      4.05 o 
  -1  30   6       79.09       65.07      3.85 o 
   0  30   6        2.24        1.53      1.62 o 
   1  30   6      112.43      112.04      5.02 o 
   2  30   6        9.21        4.66      2.04 o 
   3  30   6       15.65       12.25      3.20 o 
  -8  31   6       27.34       45.73      6.03 o 
  -7  31   6      142.48      144.32      5.43 o 
  -6  31   6        0.07        2.96      2.15 o 
  -5  31   6        3.56        4.25      1.35 o 
  -4  31   6        2.27        7.05      1.49 o 
  -3  31   6       14.90       14.29      1.81 o 
  -2  31   6       39.02       30.91      2.96 o 
  -1  31   6        0.24        0.28      1.29 o 
   0  31   6       45.67       48.59      3.31 o 
   1  31   6        6.45        4.28      2.16 o 
   2  31   6       12.22        9.14      2.37 o 
   3  31   6        0.63        6.17      2.81 o 
  -7  32   6      138.13      148.29      5.90 o 
  -6  32   6       41.29       46.22      3.65 o 
  -5  32   6      156.82      164.37      4.68 o 
  -4  32   6       22.15       27.14      2.99 o 
  -3  32   6       17.88       17.22      2.02 o 
  -2  32   6       75.08       60.13      3.77 o 
  -1  32   6        2.32        2.54      1.48 o 
   0  32   6       90.44       90.27      3.77 o 
   1  32   6       75.22       75.79      4.72 o 
   2  32   6      124.22      148.19      6.13 o 
  -7  33   6      110.74      133.02      7.25 o 
  -6  33   6       32.24       32.55      3.18 o 
  -5  33   6      167.13      147.90      4.49 o 
  -4  33   6      118.79      113.17      3.94 o 
  -3  33   6      180.71      160.07      6.87 o 
  -2  33   6       19.09       19.45      2.50 o 
  -1  33   6        0.09        3.71      1.58 o 
   0  33   6       40.48       50.21      3.42 o 
   1  33   6        2.46        1.60      1.62 o 
   2  33   6      422.45      431.97     14.40 o 
  -7  34   6        3.25       13.16      2.87 o 
  -6  34   6       14.14       12.32      2.23 o 
  -5  34   6       75.36       85.96      3.62 o 
  -4  34   6        6.66       10.90      1.81 o 
  -3  34   6        0.05       -0.03      1.56 o 
  -2  34   6       58.18       63.60      3.98 o 
  -1  34   6       25.47       26.24      2.95 o 
   0  34   6       50.40       55.42      3.65 o 
   1  34   6       56.06       52.14      4.33 o 
   2  34   6        4.42        5.01      2.02 o 
  -7  35   6      473.55      493.78     13.38 o 
  -6  35   6        0.20        2.11      1.57 o 
  -5  35   6      268.98      270.08      6.18 o 
  -4  35   6       19.55       23.33      2.31 o 
  -3  35   6       23.50       26.17      2.90 o 
  -2  35   6        2.67        1.86      1.62 o 
  -1  35   6       81.57       75.13      4.33 o 
   0  35   6       98.28       96.96      4.16 o 
   1  35   6       23.29       23.26      3.18 o 
   2  35   6        1.12        1.87      1.81 o 
  -7  36   6      349.70      374.78     15.01 o 
  -6  36   6       72.73       76.76      5.60 o 
  -5  36   6        9.29       14.08      2.29 o 
  -4  36   6       43.96       45.36      3.10 o 
  -3  36   6       12.35       11.22      2.16 o 
  -2  36   6       17.15       17.63      4.34 o 
  -1  36   6       69.36       78.55      4.44 o 
   0  36   6       30.55       30.51      3.37 o 
   1  36   6        3.76        2.28      2.00 o 
   2  36   6       15.06       12.59      3.60 o 
  -7  37   6       95.81      118.72      8.61 o 
  -6  37   6      403.35      402.22     17.50 o 
  -5  37   6       11.87       13.58      2.36 o 
  -4  37   6      323.34      306.60      9.64 o 
  -3  37   6       24.16       26.63      2.97 o 
  -2  37   6      114.31      113.10      6.80 o 
  -1  37   6        2.08        4.95      2.10 o 
   0  37   6       21.18       22.70      4.68 o 
   1  37   6       10.10        8.36      2.28 o 
   2  37   6       23.76       24.92      9.90 o 
  -7  38   6        1.47        2.79      3.80 o 
  -6  38   6       21.94       30.67      4.10 o 
  -5  38   6        0.31        3.29      2.03 o 
  -4  38   6      123.89      124.15      4.29 o 
  -3  38   6        3.80        2.87      2.32 o 
  -2  38   6        8.87       10.92      2.37 o 
  -1  38   6       23.50       24.17      3.94 o 
   0  38   6       60.24       61.09      4.67 o 
   1  38   6       75.26       82.73      5.17 o 
  -6  39   6       97.44      107.18      6.56 o 
  -5  39   6        0.00        4.65      2.95 o 
  -4  39   6        3.60        4.27      1.73 o 
  -3  39   6      115.95      116.89      5.29 o 
  -2  39   6       57.74       56.97      4.28 o 
  -1  39   6      637.19      613.65     12.03 o 
   0  39   6      514.78      531.90     11.53 o 
   1  39   6      191.24      199.75      8.46 o 
  -6  40   6      288.56      283.01     10.15 o 
  -5  40   6        6.08        4.83      2.26 o 
  -4  40   6       28.52       21.97      2.80 o 
  -3  40   6       51.49       65.09      4.62 o 
  -2  40   6       43.00       46.95      3.95 o 
  -1  40   6       27.36       27.86      3.28 o 
   0  40   6        0.15        9.46      2.25 o 
   1  40   6       65.23       68.23      6.85 o 
  -6  41   6        9.16       19.42      9.18 o 
  -5  41   6       80.54       83.23     12.40 o 
  -4  41   6        0.49        0.77      1.50 o 
  -3  41   6        0.90        2.07      1.65 o 
  -2  41   6        9.45        9.89      2.25 o 
  -1  41   6      450.17      450.96      8.90 o 
   0  41   6      528.76      532.84     14.63 o 
   1  41   6        0.00        3.47      2.71 o 
  -6  42   6      133.11      141.85     11.01 o 
  -5  42   6        0.35        4.50      7.16 o 
  -4  42   6        2.72        1.27      1.68 o 
  -3  42   6       16.32       16.10      2.72 o 
  -2  42   6      180.62      193.48      6.73 o 
  -1  42   6      119.76      143.00      5.11 o 
   0  42   6        1.89        2.03      2.00 o 
  -5  43   6       28.59       29.29      6.00 o 
  -4  43   6       11.49       18.35      2.70 o 
  -3  43   6       23.15       31.74      3.90 o 
  -2  43   6      160.04      173.15      7.10 o 
  -1  43   6       17.06       14.17      2.26 o 
   0  43   6        0.65        3.07      2.54 o 
  -5  44   6        0.88        5.47      4.07 o 
  -4  44   6       56.19       54.34      4.65 o 
  -3  44   6       31.46       30.78      3.38 o 
  -2  44   6      113.06      112.36      5.30 o 
  -1  44   6        5.27        5.52      1.66 o 
   0  44   6       10.49        8.84      3.11 o 
  -5  45   6       21.31       18.63      5.62 o 
  -4  45   6        0.71        7.88      2.65 o 
  -3  45   6      324.99      327.47      8.99 o 
  -2  45   6      125.36      129.81      7.99 o 
  -1  45   6        0.59       -0.36      1.91 o 
  -4  46   6       47.37       50.74      5.44 o 
  -3  46   6       15.07       20.87      2.95 o 
  -2  46   6       95.39      103.55      6.37 o 
  -1  46   6        3.27        2.71      2.10 o 
  -3  47   6      206.48      203.59      8.77 o 
  -2  47   6       35.87       42.76      6.30 o 
 -10   1   7        2.99        3.71      2.19 o 
  -9   1   7      175.13      188.87     11.54 o 
  -8   1   7      102.07      107.80      5.95 o 
  -7   1   7       33.25       24.82      2.43 o 
  -6   1   7       71.57       57.67      3.16 o 
  -5   1   7       51.46       33.78      2.37 o 
  -4   1   7        6.35       10.54      2.26 o 
  -3   1   7       24.60       33.27      2.46 o 
  -2   1   7      297.69      312.53      5.10 o 
  -1   1   7        9.03        9.71      1.55 o 
   0   1   7       57.71       61.62      2.03 o 
   1   1   7       65.08       64.81      2.26 o 
   2   1   7       68.84       74.29      2.83 o 
   3   1   7        8.94        5.24      1.89 o 
 -10   2   7        0.62        3.44      2.16 o 
  -9   2   7        0.00        2.87      2.23 o 
  -8   2   7        0.45        1.88      2.16 o 
  -7   2   7       45.15       36.60      2.70 o 
  -6   2   7       37.16       30.02      2.37 o 
  -5   2   7       13.21       14.18      1.71 o 
  -4   2   7      251.23      233.73      4.88 o 
  -3   2   7      235.04      234.91      5.30 o 
  -2   2   7        1.09        3.00      0.78 o 
  -1   2   7       41.53       49.39      2.16 o 
   0   2   7       54.27       59.62      2.04 o 
   1   2   7      206.41      210.42      3.69 o 
   2   2   7       17.30       17.11      1.87 o 
   3   2   7        6.07        2.64      1.77 o 
 -10   3   7       14.04       21.29      4.18 o 
  -9   3   7        1.96        4.37      2.43 o 
  -8   3   7       27.12       28.26      3.78 o 
  -7   3   7      160.99      152.06      4.02 o 
  -6   3   7      553.55      506.15     10.54 o 
  -5   3   7       22.06       22.33      2.01 o 
  -4   3   7      194.77      190.65      4.90 o 
  -3   3   7      129.33      135.35      4.02 o 
  -2   3   7      450.16      489.36      6.58 o 
  -1   3   7       11.44        9.19      1.18 o 
   0   3   7       35.10       36.30      1.73 o 
   1   3   7      561.58      582.33      6.81 o 
   2   3   7       60.23       59.80      2.83 o 
   3   3   7       24.90       24.54      2.63 o 
 -10   4   7        0.35        6.52      2.48 o 
  -9   4   7        0.29        1.40      3.58 o 
  -8   4   7       50.77       52.44      4.96 o 
  -7   4   7        5.31        5.87      1.45 o 
  -6   4   7       27.99       31.31      2.42 o 
  -5   4   7      101.98       82.93      4.06 o 
  -4   4   7       14.55       13.59      1.74 o 
  -3   4   7       76.52       91.56      6.42 o 
  -2   4   7      651.71      712.58      7.62 o 
  -1   4   7      222.03      233.93      4.03 o 
   0   4   7        0.66        1.75      0.77 o 
   1   4   7      806.05      833.43      7.81 o 
   2   4   7        0.36        1.25      1.58 o 
   3   4   7        0.44       -0.42      1.60 o 
 -10   5   7        1.13        5.14      2.28 o 
  -9   5   7        9.67       15.05      3.24 o 
  -8   5   7       10.59       14.54      2.73 o 
  -7   5   7      104.07      103.17      3.38 o 
  -6   5   7      200.02      182.70      4.62 o 
  -5   5   7       19.65       18.64      2.79 o 
  -4   5   7       16.47       26.32      2.35 o 
  -3   5   7       60.43       62.32      2.24 o 
  -2   5   7      427.81      458.88      5.81 o 
  -1   5   7      118.21      119.30      2.62 o 
   0   5   7       46.87       45.25      2.24 o 
   1   5   7       65.20       72.23      2.52 o 
   2   5   7        9.02        5.82      1.63 o 
   3   5   7       71.40       76.22      4.08 o 
   4   5   7       50.51       49.84      8.52 o 
 -10   6   7        1.78        9.60      5.18 o 
  -9   6   7        4.09        5.28      2.50 o 
  -8   6   7      100.70      120.71      6.24 o 
  -7   6   7       73.30       80.00      3.04 o 
  -6   6   7      438.56      371.13      6.66 o 
  -5   6   7      358.77      309.36      7.20 o 
  -4   6   7       67.87       68.36      3.05 o 
  -3   6   7        8.28        7.32      2.19 o 
  -2   6   7      133.89      149.64      3.15 o 
  -1   6   7      163.62      168.24      3.98 o 
   0   6   7       16.98       18.23      1.46 o 
   1   6   7      125.49      122.07      3.25 o 
   2   6   7        9.34        7.93      1.75 o 
   3   6   7        5.39        2.24      1.68 o 
  -9   7   7       68.82       66.77      5.96 o 
  -8   7   7       38.05       39.61      4.46 o 
  -7   7   7      161.48      160.33      4.11 o 
  -6   7   7       37.86       22.82      2.20 o 
  -5   7   7      186.57      187.57      5.13 o 
  -4   7   7       14.53       11.75      1.66 o 
  -3   7   7       33.87       33.12      1.72 o 
  -2   7   7        3.69        4.09      0.81 o 
  -1   7   7      103.80      114.54      3.81 o 
   0   7   7        8.97       12.97      1.29 o 
   1   7   7        0.07        0.80      0.92 o 
   2   7   7        2.81        2.49      1.45 o 
   3   7   7        7.76        5.67      1.96 o 
  -9   8   7      176.73      211.88      9.39 o 
  -8   8   7      271.83      262.52     15.90 o 
  -7   8   7      103.93      102.75      4.71 o 
  -6   8   7      482.59      406.14      7.01 o 
  -5   8   7      578.14      559.64      9.30 o 
  -4   8   7      117.03      118.44      8.07 o 
  -3   8   7      289.43      294.80      5.13 o 
  -2   8   7      236.31      237.55      4.04 o 
  -1   8   7        0.08        1.32      1.13 o 
   0   8   7        7.13        8.79      1.29 o 
   1   8   7       27.54       30.66      2.05 o 
   2   8   7        1.77        0.17      1.36 o 
   3   8   7        0.16       -1.49      1.67 o 
  -9   9   7       93.63       90.38      6.34 o 
  -8   9   7       29.10       39.60      4.45 o 
  -7   9   7      210.18      186.74      4.92 o 
  -6   9   7      158.23      146.86      4.20 o 
  -5   9   7      847.95      802.03     11.65 o 
  -4   9   7      213.62      225.00      5.34 o 
  -3   9   7      479.87      466.43      5.94 o 
  -2   9   7      462.79      466.20      5.93 o 
  -1   9   7        2.14        1.73      1.05 o 
   0   9   7       59.68       58.74      2.38 o 
   1   9   7        1.52        2.88      1.02 o 
   2   9   7        4.02        4.92      1.61 o 
   3   9   7       20.11       15.73      2.77 o 
  -9  10   7       17.38       14.86      3.25 o 
  -8  10   7       54.73       59.22      5.52 o 
  -7  10   7      114.04      118.45      3.98 o 
  -6  10   7       71.68       79.04      3.68 o 
  -5  10   7       46.84       52.86      3.16 o 
  -4  10   7       13.91       17.04      1.53 o 
  -3  10   7      154.26      153.13      3.24 o 
  -2  10   7      532.25      559.97      6.65 o 
  -1  10   7      109.70      113.25      3.89 o 
   0  10   7      106.72      110.65      3.04 o 
   1  10   7      145.82      162.61      3.81 o 
   2  10   7       54.25       49.97      3.61 o 
   3  10   7        1.84       -0.05      1.74 o 
  -9  11   7        2.69        2.63      2.07 o 
  -8  11   7       22.49       25.92      3.73 o 
  -7  11   7       10.92        9.66      1.78 o 
  -6  11   7       11.41       16.82      2.24 o 
  -5  11   7      220.66      208.33      5.48 o 
  -4  11   7      554.20      543.85      6.66 o 
  -3  11   7        0.00        0.15      0.62 o 
  -2  11   7      469.42      476.76      6.04 o 
  -1  11   7        0.15        1.78      1.14 o 
   0  11   7        2.25        3.33      1.23 o 
   1  11   7       46.69       47.96      2.73 o 
   2  11   7       17.55       15.83      2.38 o 
   3  11   7        9.63       12.05      2.60 o 
  -9  12   7        5.64        6.73      2.57 o 
  -8  12   7        0.05        3.26      2.10 o 
  -7  12   7        1.76        1.55      1.46 o 
  -6  12   7      195.94      176.65      5.29 o 
  -5  12   7       16.84       15.03      2.52 o 
  -4  12   7       24.21       28.42      1.78 o 
  -3  12   7        0.78        1.11      0.70 o 
  -2  12   7      265.16      268.13      5.13 o 
  -1  12   7      325.94      328.86      6.81 o 
   0  12   7        7.63        7.61      1.45 o 
   1  12   7      311.97      319.02      6.00 o 
   2  12   7       42.68       42.76      4.76 o 
   3  12   7      340.63      335.98      8.26 o 
  -9  13   7       47.10       47.58      5.08 o 
  -8  13   7       94.36       95.73      5.72 o 
  -7  13   7        2.07        2.46      1.66 o 
  -6  13   7       30.86       30.24      2.76 o 
  -5  13   7       33.67       31.51      2.93 o 
  -4  13   7        1.75        1.25      0.76 o 
  -3  13   7      245.65      249.78      4.26 o 
  -2  13   7      131.32      131.89      3.62 o 
  -1  13   7       19.70       21.94      2.29 o 
   0  13   7      358.15      377.41      7.64 o 
   1  13   7      719.22      718.89      9.53 o 
   2  13   7        6.23        6.68      2.41 o 
   3  13   7      211.57      235.13      6.96 o 
  -9  14   7       27.61       24.10      3.77 o 
  -8  14   7       64.05       65.06      5.56 o 
  -7  14   7       67.20       68.08      4.03 o 
  -6  14   7        6.68        6.29      1.62 o 
  -5  14   7       10.27        7.55      1.24 o 
  -4  14   7      963.14      961.69      9.76 o 
  -3  14   7      287.59      285.89      4.58 o 
  -2  14   7      129.57      137.76      3.74 o 
  -1  14   7       20.44       21.47      2.21 o 
   0  14   7        4.56        5.03      1.49 o 
   1  14   7       60.88       60.45      3.87 o 
   2  14   7       48.16       43.31      4.00 o 
   3  14   7      634.33      621.97     11.45 o 
  -9  15   7       59.55       58.69      5.54 o 
  -8  15   7       18.72       19.00      3.30 o 
  -7  15   7       74.93       82.99      4.64 o 
  -6  15   7      132.19      138.64      4.74 o 
  -5  15   7       36.02       36.84      2.19 o 
  -4  15   7     2526.63     2446.17     19.27 o 
  -3  15   7       60.94       66.32      2.74 o 
  -2  15   7       50.32       52.52      2.58 o 
  -1  15   7        7.54        8.36      1.63 o 
   0  15   7        9.09        6.20      1.66 o 
   1  15   7        0.33        1.62      2.53 o 
   2  15   7        0.71       -2.43      3.19 o 
   3  15   7        1.23        6.32      2.88 o 
  -9  16   7      246.94      263.04      9.68 o 
  -8  16   7       56.41       67.08      6.19 o 
  -7  16   7      162.88      150.31      5.25 o 
  -6  16   7       89.39       83.71      3.81 o 
  -5  16   7      101.27      105.43      2.95 o 
  -4  16   7       10.38       16.71      1.46 o 
  -3  16   7       17.30       12.56      1.51 o 
  -2  16   7       51.88       51.26      2.69 o 
  -1  16   7       55.66       54.46      3.22 o 
   0  16   7        0.83        0.84      1.24 o 
   1  16   7       50.08       45.97      3.17 o 
   2  16   7       32.38       38.71      3.84 o 
   3  16   7       23.61       27.56      3.28 o 
  -9  17   7        9.30       12.85      3.72 o 
  -8  17   7        1.52        1.91      1.95 o 
  -7  17   7        6.27       12.26      2.21 o 
  -6  17   7       37.00       50.04      5.64 o 
  -5  17   7       37.77       33.89      2.04 o 
  -4  17   7      842.36      788.75     10.00 o 
  -3  17   7        2.41        4.89      1.69 o 
  -2  17   7       14.97       13.43      1.67 o 
  -1  17   7       10.09       16.08      2.03 o 
   0  17   7        3.73        2.31      1.39 o 
   1  17   7       83.26       72.35      3.99 o 
   2  17   7       28.56       24.76      3.32 o 
   3  17   7       33.22       34.07      3.48 o 
  -9  18   7       17.59       31.06      6.79 o 
  -8  18   7      219.46      222.77      6.80 o 
  -7  18   7       40.28       44.59      3.58 o 
  -6  18   7      104.05       98.20      4.25 o 
  -5  18   7      115.03      109.05      3.74 o 
  -4  18   7      345.11      300.80      7.44 o 
  -3  18   7      778.57      729.21      9.55 o 
  -2  18   7      101.23       95.55      4.68 o 
  -1  18   7      101.59       95.21      3.91 o 
   0  18   7      143.59      132.95      5.98 o 
   1  18   7       23.54       26.32      2.92 o 
   2  18   7       11.80       12.74      2.71 o 
   3  18   7      448.41      443.70      9.65 o 
  -9  19   7       72.48       72.67      7.48 o 
  -8  19   7       68.73       71.03      4.63 o 
  -7  19   7      164.50      162.98      5.61 o 
  -6  19   7       51.99       49.81      4.08 o 
  -5  19   7       71.39       71.10      2.55 o 
  -4  19   7      169.06      152.77      5.74 o 
  -3  19   7      943.84      926.76     11.23 o 
  -2  19   7       53.21       55.68      3.30 o 
  -1  19   7       52.20       46.90      3.28 o 
   0  19   7       38.18       32.59      2.90 o 
   1  19   7       19.33       19.16      2.59 o 
   2  19   7      273.30      286.08     11.77 o 
   3  19   7      207.59      180.89      7.10 o 
  -9  20   7      169.00      186.95      8.25 o 
  -8  20   7       96.57      117.84      5.14 o 
  -7  20   7       42.45       47.15      3.77 o 
  -6  20   7        5.76        5.62      1.52 o 
  -5  20   7       21.14       24.57      2.12 o 
  -4  20   7      110.78      109.41      3.54 o 
  -3  20   7     1602.96     1521.27     15.79 o 
  -2  20   7      325.27      323.81      7.81 o 
  -1  20   7      105.02       94.77      4.16 o 
   0  20   7        0.92        1.18      1.40 o 
   1  20   7       18.71       17.87      2.55 o 
   2  20   7      124.13      118.61      5.72 o 
   3  20   7      100.71       92.77      5.69 o 
  -9  21   7       52.30       60.72      5.56 o 
  -8  21   7        0.36        3.33      1.81 o 
  -7  21   7      210.71      208.98     10.87 o 
  -6  21   7       22.38       26.69      2.23 o 
  -5  21   7      347.60      320.12      6.19 o 
  -4  21   7      107.95      101.94      3.48 o 
  -3  21   7        6.49       12.02      1.95 o 
  -2  21   7       63.50       60.96      3.35 o 
  -1  21   7       87.94       84.49      3.82 o 
   0  21   7      104.26       92.18      4.04 o 
   1  21   7       58.66       56.16      4.82 o 
   2  21   7        6.28        2.62      1.79 o 
   3  21   7       68.93       61.77      6.56 o 
  -9  22   7        2.88       10.79      2.59 o 
  -8  22   7       11.43       13.53      3.00 o 
  -7  22   7       10.69       14.25      4.58 o 
  -6  22   7      242.13      254.45      5.56 o 
  -5  22   7       19.86       23.48      2.15 o 
  -4  22   7      269.81      275.56      5.72 o 
  -3  22   7       52.84       57.40      2.85 o 
  -2  22   7      308.21      299.73      9.20 o 
  -1  22   7       12.36       18.03      2.27 o 
   0  22   7      280.95      261.56      8.39 o 
   1  22   7       31.79       25.30      3.90 o 
   2  22   7        4.22        0.77      1.65 o 
   3  22   7       39.08       31.76      7.31 o 
  -9  23   7        0.92        7.30      7.01 o 
  -8  23   7       72.06       84.37      9.93 o 
  -7  23   7      107.43       93.84      4.46 o 
  -6  23   7       57.04       59.55      3.63 o 
  -5  23   7       46.06       41.39      2.75 o 
  -4  23   7       57.61       59.07      2.83 o 
  -3  23   7      403.36      399.72      7.62 o 
  -2  23   7       11.16       11.46      2.02 o 
  -1  23   7      663.32      654.07     11.09 o 
   0  23   7        5.63        4.52      1.56 o 
   1  23   7        0.00        0.71      1.46 o 
   2  23   7        8.10        8.04      2.13 o 
   3  23   7       37.75       36.70      8.07 o 
  -8  24   7        1.59        2.91      1.81 o 
  -7  24   7       34.71       35.27      5.40 o 
  -6  24   7        0.24        0.64      2.80 o 
  -5  24   7       35.19       42.31      2.78 o 
  -4  24   7       13.47       15.17      1.99 o 
  -3  24   7        5.16        6.58      1.35 o 
  -2  24   7       78.73       75.47      3.67 o 
  -1  24   7        1.82        3.53      2.02 o 
   0  24   7      123.49      116.32      5.72 o 
   1  24   7        5.08        2.02      1.56 o 
   2  24   7       42.96       41.44      3.87 o 
  -8  25   7       57.68       62.26      5.52 o 
  -7  25   7      407.06      402.85     20.26 o 
  -6  25   7       16.58       21.42      2.17 o 
  -5  25   7        9.81        9.66      1.61 o 
  -4  25   7      118.99      117.60      3.87 o 
  -3  25   7        3.38        7.21      1.39 o 
  -2  25   7       12.87       16.14      2.25 o 
  -1  25   7      310.07      265.39      6.90 o 
   0  25   7        5.37        6.46      4.64 o 
   1  25   7        0.07       -1.90      2.47 o 
   2  25   7       17.21       14.11      2.55 o 
  -8  26   7       37.96       45.49      4.00 o 
  -7  26   7       24.97       27.04      7.40 o 
  -6  26   7       21.27       23.60      3.03 o 
  -5  26   7       17.36       19.72      2.96 o 
  -4  26   7        0.18        2.16      1.18 o 
  -3  26   7       25.85       28.56      2.41 o 
  -2  26   7       48.36       47.57      5.02 o 
  -1  26   7       63.76       57.50      4.65 o 
   0  26   7      390.14      353.65      8.59 o 
   1  26   7       10.93        9.68      2.24 o 
   2  26   7      100.62      109.18      5.25 o 
  -8  27   7       34.44       32.88      4.15 o 
  -7  27   7        3.24        7.92      3.55 o 
  -6  27   7       12.38       15.66      1.96 o 
  -5  27   7       53.10       49.50      2.91 o 
  -4  27   7       11.27       15.88      2.47 o 
  -3  27   7        3.38        3.64      1.24 o 
  -2  27   7       54.97       52.90      3.81 o 
  -1  27   7       10.17       11.31      2.38 o 
   0  27   7       50.74       53.55      4.09 o 
   1  27   7        3.80        5.25      2.07 o 
   2  27   7       40.47       35.99      3.76 o 
  -8  28   7       42.67       48.30      4.89 o 
  -7  28   7      139.95      162.71     10.30 o 
  -6  28   7       39.37       42.87      3.00 o 
  -5  28   7      125.09      124.61      4.10 o 
  -4  28   7       17.01        9.87      2.12 o 
  -3  28   7        1.19        0.64      1.28 o 
  -2  28   7        1.78        2.20      1.62 o 
  -1  28   7       23.52       21.54      3.72 o 
   0  28   7      123.80      113.11      4.99 o 
   1  28   7       48.10       48.52      4.09 o 
   2  28   7       39.36       36.92      3.82 o 
  -8  29   7       35.10       35.54      8.38 o 
  -7  29   7       61.70       72.62      4.32 o 
  -6  29   7        0.00        1.58      1.45 o 
  -5  29   7       52.27       46.33      3.05 o 
  -4  29   7      137.25      130.55      4.21 o 
  -3  29   7        0.37        0.37      1.05 o 
  -2  29   7       82.63       91.05      5.17 o 
  -1  29   7       21.00       21.33      2.67 o 
   0  29   7       22.54       18.72      2.60 o 
   1  29   7        2.84        1.76      1.70 o 
   2  29   7       14.87       13.17      2.69 o 
  -8  30   7        0.05        2.66      2.16 o 
  -7  30   7       44.43       49.74      3.85 o 
  -6  30   7       17.36       27.84      2.92 o 
  -5  30   7        4.31        2.90      1.79 o 
  -4  30   7       61.95       47.57      3.08 o 
  -3  30   7        2.91        5.45      1.69 o 
  -2  30   7        5.88        5.70      1.82 o 
  -1  30   7        6.49        1.15      1.47 o 
   0  30   7        0.49        3.01      1.73 o 
   1  30   7        0.90        0.66      1.62 o 
   2  30   7        0.63       -2.01      2.01 o 
  -8  31   7        4.88        6.85      2.48 o 
  -7  31   7        0.22        1.36      1.98 o 
  -6  31   7       92.04       92.13      4.40 o 
  -5  31   7      192.38      207.05      5.42 o 
  -4  31   7      133.85      130.71      4.31 o 
  -3  31   7       29.15       38.18      3.39 o 
  -2  31   7        0.88        2.31      1.82 o 
  -1  31   7        0.71        4.17      1.74 o 
   0  31   7       28.33       22.05      2.98 o 
   1  31   7       26.37       30.63      3.47 o 
   2  31   7        4.50        6.24      2.85 o 
  -7  32   7       61.63       81.47      4.39 o 
  -6  32   7        4.04        7.30      1.83 o 
  -5  32   7        8.92        7.84      1.64 o 
  -4  32   7      130.82      139.14      4.51 o 
  -3  32   7      365.57      366.45      8.63 o 
  -2  32   7       66.57       64.91      4.42 o 
  -1  32   7        6.32        5.21      1.89 o 
   0  32   7       29.15       32.99      5.33 o 
   1  32   7      231.74      232.60      7.62 o 
  -7  33   7       84.68       95.13      9.84 o 
  -6  33   7       22.35       26.31      2.90 o 
  -5  33   7       23.26       24.28      2.43 o 
  -4  33   7      175.28      176.03      6.44 o 
  -3  33   7      227.09      247.55      7.12 o 
  -2  33   7        1.70        2.26      1.67 o 
  -1  33   7        6.25        7.96      1.96 o 
   0  33   7       11.15        6.57      2.07 o 
   1  33   7        5.14        2.77      1.94 o 
  -7  34   7       38.97       44.77      3.73 o 
  -6  34   7       12.81       11.32      3.87 o 
  -5  34   7        4.35        5.67      1.94 o 
  -4  34   7       26.07       27.07      2.52 o 
  -3  34   7       66.10       58.27      4.22 o 
  -2  34   7       94.06       95.91      4.63 o 
  -1  34   7        8.55        4.12      1.93 o 
   0  34   7        1.87        1.20      1.52 o 
   1  34   7        1.08        2.16      1.81 o 
  -7  35   7       54.73       60.88      4.92 o 
  -6  35   7        4.14        9.09      1.97 o 
  -5  35   7        0.68        0.75      1.43 o 
  -4  35   7      112.00      108.88      4.21 o 
  -3  35   7       28.64       31.20      4.16 o 
  -2  35   7       76.53       76.59      4.62 o 
  -1  35   7       20.82       22.88      2.90 o 
   0  35   7       64.18       67.70      5.86 o 
   1  35   7      177.84      179.73      8.54 o 
  -7  36   7       61.05       74.60     19.46 o 
  -6  36   7      204.28      213.04      6.80 o 
  -5  36   7       46.84       49.60      3.41 o 
  -4  36   7        0.45        1.01      1.21 o 
  -3  36   7      153.17      155.22      7.49 o 
  -2  36   7       74.77       80.81      4.78 o 
  -1  36   7       34.39       39.15      3.74 o 
   0  36   7       26.14       30.58      3.44 o 
   1  36   7      105.59      109.90      7.41 o 
  -7  37   7       64.05       70.08      9.25 o 
  -6  37   7      210.02      209.10      6.78 o 
  -5  37   7       33.32       33.00      3.24 o 
  -4  37   7       48.83       34.29      3.49 o 
  -3  37   7        3.01        5.33      1.66 o 
  -2  37   7      105.95      103.70      4.95 o 
  -1  37   7       23.13       26.18      3.27 o 
   0  37   7       28.18       21.68      3.04 o 
  -6  38   7      106.50      107.01      6.18 o 
  -5  38   7       11.54       10.39      1.86 o 
  -4  38   7        0.52        2.12      1.59 o 
  -3  38   7       32.69       32.58      3.93 o 
  -2  38   7      116.36      116.48      5.23 o 
  -1  38   7       51.55       56.00      3.82 o 
   0  38   7       28.35       37.30      5.17 o 
  -6  39   7        9.25       16.94      8.22 o 
  -5  39   7        0.01        2.08      1.34 o 
  -4  39   7        7.34        7.38      2.03 o 
  -3  39   7       10.84       10.30      2.28 o 
  -2  39   7        0.37        2.14      1.73 o 
  -1  39   7      644.77      622.65     10.82 o 
   0  39   7      322.53      324.68     11.47 o 
  -6  40   7       80.91      100.21      6.12 o 
  -5  40   7        4.17        5.25      1.99 o 
  -4  40   7        2.18        3.45      1.87 o 
  -3  40   7        9.84        7.41      2.29 o 
  -2  40   7       96.30       91.05      7.25 o 
  -1  40   7       14.01       20.17      2.57 o 
   0  40   7      193.35      198.99      9.22 o 
  -5  41   7        5.15        4.81      3.20 o 
  -4  41   7       10.44       10.80      2.31 o 
  -3  41   7       56.86       67.04      4.44 o 
  -2  41   7      175.78      182.08      6.65 o 
  -1  41   7       20.05       22.67      2.81 o 
  -5  42   7       24.37       29.06      3.91 o 
  -4  42   7       13.32       15.46      2.58 o 
  -3  42   7       42.30       49.31      4.21 o 
  -2  42   7       54.98       72.60      5.04 o 
  -1  42   7       70.36       86.10      5.70 o 
  -5  43   7        3.72        7.75      4.75 o 
  -4  43   7       21.22       31.88      4.27 o 
  -3  43   7       23.51       35.94      3.64 o 
  -2  43   7      209.32      208.49     10.98 o 
  -1  43   7      265.87      307.70     14.75 o 
  -4  44   7       29.99       34.32      4.74 o 
  -3  44   7       15.59       14.76      3.47 o 
  -2  44   7       36.23       38.54      4.91 o 
  -9   0   8       53.51       47.24      7.21 o 
  -8   0   8      197.81      215.41     11.50 o 
  -7   0   8        1.64       -0.41      2.69 o 
  -6   0   8        0.74        2.31      1.89 o 
  -5   0   8       27.84       18.84      6.14 o 
  -4   0   8        1.15       -0.24      1.29 o 
  -3   0   8      199.96      217.89     15.49 o 
  -2   0   8       42.48       46.79      4.50 o 
  -1   0   8        2.36        3.71      3.16 o 
   0   0   8       21.89       24.98      3.28 o 
   1   0   8       12.37       19.00      2.77 o 
   2   0   8       31.15       31.69      6.21 o 
   3   0   8        4.70        2.30      2.86 o 
  -9   1   8      102.99      110.51      7.26 o 
  -8   1   8       97.76       87.66      5.34 o 
  -7   1   8       49.99       49.80      3.25 o 
  -6   1   8       81.87       78.79      3.34 o 
  -5   1   8       76.09       60.71      2.96 o 
  -4   1   8        0.51        0.34      0.90 o 
  -3   1   8        0.23       -1.00      1.00 o 
  -2   1   8       92.04       93.83      4.59 o 
  -1   1   8        0.74        6.22      1.86 o 
   0   1   8      202.68      216.60      3.66 o 
   1   1   8      404.61      405.22      6.34 o 
   2   1   8      213.70      202.26      6.07 o 
   3   1   8       13.53       11.95      2.52 o 
  -9   2   8       59.49       56.15      5.39 o 
  -8   2   8       45.71       48.82      4.87 o 
  -7   2   8        0.01        1.14      1.26 o 
  -6   2   8        5.74        7.18      2.24 o 
  -5   2   8      355.97      341.89      6.44 o 
  -4   2   8      277.48      265.11      5.49 o 
  -3   2   8       29.84       37.66      2.94 o 
  -2   2   8       15.76       14.56      1.90 o 
  -1   2   8       20.21       22.19      2.39 o 
   0   2   8        4.87        4.32      1.05 o 
   1   2   8       16.48       13.78      2.01 o 
   2   2   8       11.84       12.50      2.17 o 
   3   2   8        7.57        5.73      2.07 o 
  -9   3   8      117.00      128.37      6.79 o 
  -8   3   8        9.39       12.01      2.81 o 
  -7   3   8       39.95       51.80      3.35 o 
  -6   3   8      211.26      200.06      5.05 o 
  -5   3   8      480.95      434.12      7.34 o 
  -4   3   8        0.06        2.53      1.10 o 
  -3   3   8        0.06        0.77      0.91 o 
  -2   3   8       39.18       42.69      3.14 o 
  -1   3   8       19.97       21.80      2.82 o 
   0   3   8        9.84       13.32      1.67 o 
   1   3   8       83.28       90.04      3.56 o 
   2   3   8      114.46      112.23      4.18 o 
   3   3   8        0.29       -0.68      1.69 o 
  -9   4   8       38.43       45.62      8.64 o 
  -8   4   8      185.73      202.71      6.41 o 
  -7   4   8        0.28        1.50      1.44 o 
  -6   4   8       10.95        8.21      1.71 o 
  -5   4   8       48.93       52.86      2.92 o 
  -4   4   8       33.26       32.62      4.19 o 
  -3   4   8       40.80       44.63      2.61 o 
  -2   4   8        3.51        1.03      1.70 o 
  -1   4   8      366.79      377.51     14.37 o 
   0   4   8       54.13       63.80      2.63 o 
   1   4   8       38.62       45.34      2.97 o 
   2   4   8       20.26       24.21      2.58 o 
   3   4   8        0.20       -1.66      1.66 o 
  -9   5   8       73.62       65.39      8.08 o 
  -8   5   8       21.11       26.47      3.03 o 
  -7   5   8       75.90       67.44      3.52 o 
  -6   5   8       14.31        8.49      1.66 o 
  -5   5   8       41.18       40.19      2.71 o 
  -4   5   8      341.38      330.18      6.93 o 
  -3   5   8      193.00      206.74      5.26 o 
  -2   5   8      100.87      100.41      5.14 o 
  -1   5   8        2.22        2.41      2.69 o 
   0   5   8      169.66      178.20      3.92 o 
   1   5   8        1.82        0.60      1.25 o 
   2   5   8        4.93        2.16      1.65 o 
   3   5   8       24.60       24.87      3.51 o 
  -9   6   8        9.12        8.44      2.65 o 
  -8   6   8      110.68      106.82      4.81 o 
  -7   6   8       33.00       29.59      2.67 o 
  -6   6   8       19.08       26.17      2.37 o 
  -5   6   8      435.46      406.08     11.07 o 
  -4   6   8      122.42      122.09      4.22 o 
  -3   6   8        5.91        7.46      1.41 o 
  -2   6   8      650.10      660.49     10.83 o 
  -1   6   8       14.40       13.01      1.98 o 
   0   6   8       45.48       51.85      3.05 o 
   1   6   8       12.03       10.87      1.88 o 
   2   6   8       24.83       25.19      2.59 o 
   3   6   8       23.89       16.91      4.43 o 
  -9   7   8      134.52      129.80      6.82 o 
  -8   7   8       33.05       38.72      3.60 o 
  -7   7   8        0.78        1.67      1.38 o 
  -6   7   8       28.94       18.94      2.13 o 
  -5   7   8       47.95       45.30      4.41 o 
  -4   7   8       69.97       72.72      3.31 o 
  -3   7   8       13.19       15.86      2.74 o 
  -2   7   8        1.14        1.05      0.80 o 
  -1   7   8        1.15        1.48      1.26 o 
   0   7   8       98.52      107.25      4.56 o 
   1   7   8       14.55       14.07      2.51 o 
   2   7   8        1.94        1.09      1.57 o 
   3   7   8       17.90       10.87      5.27 o 
  -9   8   8       78.34       86.86     21.34 o 
  -8   8   8       97.58       92.55      6.28 o 
  -7   8   8      365.35      335.22      6.86 o 
  -6   8   8      144.11      129.41      4.18 o 
  -5   8   8       37.41       41.89      3.12 o 
  -4   8   8       17.25       22.09      3.13 o 
  -3   8   8       71.03       67.42      3.53 o 
  -2   8   8        7.16        8.42      1.18 o 
  -1   8   8      100.73      106.04      4.29 o 
   0   8   8        6.40        5.67      1.71 o 
   1   8   8        0.07        0.36      2.35 o 
   2   8   8        3.42        0.09      2.77 o 
  -9   9   8      224.46      228.57      9.01 o 
  -8   9   8       35.15       34.98      3.47 o 
  -7   9   8       64.49       55.07      3.40 o 
  -6   9   8        0.74        1.78      1.24 o 
  -5   9   8       97.92      102.06      4.01 o 
  -4   9   8      322.26      332.64     10.50 o 
  -3   9   8       68.48       74.27      2.86 o 
  -2   9   8      137.19      139.73      4.51 o 
  -1   9   8      110.41      117.37      4.28 o 
   0   9   8       16.85       17.40      2.43 o 
   1   9   8       11.29        6.94      2.10 o 
   2   9   8        0.21       -0.39      1.75 o 
  -9  10   8      210.04      195.17      8.36 o 
  -8  10   8        6.05        3.98      1.87 o 
  -7  10   8      103.39      105.79      5.54 o 
  -6  10   8       34.03       37.02      4.20 o 
  -5  10   8        2.74        6.48      1.63 o 
  -4  10   8       52.41       56.54      3.06 o 
  -3  10   8      250.35      252.62      5.17 o 
  -2  10   8      137.37      140.96      4.60 o 
  -1  10   8       83.63       90.09      3.83 o 
   0  10   8       16.83       12.77      1.81 o 
   1  10   8       51.53       51.75      4.94 o 
   2  10   8        2.63        2.71      2.01 o 
  -9  11   8        4.08        6.54      3.94 o 
  -8  11   8        2.10        1.74      1.87 o 
  -7  11   8       96.84       82.61      3.60 o 
  -6  11   8        7.51        8.09      1.76 o 
  -5  11   8      117.63      114.05      4.50 o 
  -4  11   8        0.38        2.93      1.18 o 
  -3  11   8      675.96      693.69     11.17 o 
  -2  11   8      119.04      117.15      4.24 o 
  -1  11   8       15.00       16.76      2.17 o 
   0  11   8       29.09       25.19      3.89 o 
   1  11   8        0.88       -0.02      1.96 o 
   2  11   8        0.91       -0.07      2.93 o 
  -9  12   8        7.74       12.32      3.02 o 
  -8  12   8        8.75       13.20      2.50 o 
  -7  12   8       45.47       44.77      3.17 o 
  -6  12   8       39.48       39.98      3.26 o 
  -5  12   8      713.75      697.14     11.13 o 
  -4  12   8      750.98      703.89      9.46 o 
  -3  12   8      625.23      623.04      8.76 o 
  -2  12   8      196.08      203.80      5.56 o 
  -1  12   8      156.27      159.63      8.15 o 
   0  12   8       21.18       24.48      3.13 o 
   1  12   8        0.42       -0.31      1.41 o 
   2  12   8       23.28       25.89      3.49 o 
  -9  13   8        3.30        9.52      2.62 o 
  -8  13   8        5.01        2.70      2.78 o 
  -7  13   8      255.62      259.78      7.42 o 
  -6  13   8       97.41       90.76      4.19 o 
  -5  13   8      689.84      671.37     10.88 o 
  -4  13   8       30.79       33.31      2.39 o 
  -3  13   8     1459.43     1469.42     15.42 o 
  -2  13   8      281.45      277.31      6.57 o 
  -1  13   8       67.44       68.34      4.51 o 
   0  13   8       11.27       13.35      2.46 o 
   1  13   8      119.92      135.32      5.31 o 
   2  13   8      160.44      159.21      6.53 o 
  -9  14   8       30.27       33.00      4.89 o 
  -8  14   8        6.24        6.91      3.67 o 
  -7  14   8        0.06        3.88      1.51 o 
  -6  14   8      126.45      114.49      4.50 o 
  -5  14   8      818.08      771.07     11.83 o 
  -4  14   8        9.72        9.59      2.00 o 
  -3  14   8     1458.06     1413.85     15.09 o 
  -2  14   8      118.40      123.55      4.48 o 
  -1  14   8        0.48        2.61      1.37 o 
   0  14   8        0.07        1.91      1.55 o 
   1  14   8        9.85       10.72      2.26 o 
   2  14   8        2.57        5.27      2.19 o 
  -9  15   8       30.67       33.40      6.10 o 
  -8  15   8       19.60       20.96      2.83 o 
  -7  15   8       11.38        9.72      2.18 o 
  -6  15   8       14.31       10.95      2.00 o 
  -5  15   8        6.18        8.50      1.75 o 
  -4  15   8      171.67      171.62      5.49 o 
  -3  15   8       46.04       51.79      3.20 o 
  -2  15   8       19.34       22.27      2.40 o 
  -1  15   8       36.42       29.99      3.26 o 
   0  15   8       59.27       55.77      3.89 o 
   1  15   8       28.26       29.44      3.98 o 
   2  15   8       85.46       90.37      5.41 o 
  -9  16   8      308.13      329.14     10.90 o 
  -8  16   8      215.12      207.05      6.62 o 
  -7  16   8       12.91       13.40      2.33 o 
  -6  16   8        9.41       10.86      2.71 o 
  -5  16   8       49.13       53.28      4.63 o 
  -4  16   8       75.04       79.38      4.71 o 
  -3  16   8      610.48      588.89      8.73 o 
  -2  16   8      226.74      221.89      6.02 o 
  -1  16   8       35.15       38.69      3.22 o 
   0  16   8       65.58       69.09      3.89 o 
   1  16   8      226.56      233.44      7.62 o 
   2  16   8      609.63      566.49     18.40 o 
  -9  17   8      150.37      164.31      7.67 o 
  -8  17   8        1.69        4.95      1.85 o 
  -7  17   8       35.46       38.62      3.40 o 
  -6  17   8       34.63       35.80      3.13 o 
  -5  17   8      108.46       94.87      4.27 o 
  -4  17   8      314.04      312.43      7.43 o 
  -3  17   8       81.35       81.62      3.27 o 
  -2  17   8      188.57      178.97      7.27 o 
  -1  17   8       59.53       57.15      3.75 o 
   0  17   8      119.64      110.96      4.82 o 
   1  17   8       33.83       34.11      3.43 o 
   2  17   8      282.74      273.26     10.22 o 
  -9  18   8      128.00      132.64     13.29 o 
  -8  18   8        9.78       11.10      2.29 o 
  -7  18   8      106.82      113.26      4.78 o 
  -6  18   8       29.65       32.09      2.99 o 
  -5  18   8      132.74      135.01      5.03 o 
  -4  18   8        3.35        5.17      1.27 o 
  -3  18   8       94.90      102.42      3.60 o 
  -2  18   8       66.07       63.04      3.55 o 
  -1  18   8        0.22        0.56      1.26 o 
   0  18   8       90.66       90.16      4.64 o 
   1  18   8       32.65       25.08      4.97 o 
   2  18   8      275.15      264.35     13.75 o 
  -9  19   8        0.29        8.50      3.90 o 
  -8  19   8      112.99      116.30      5.12 o 
  -7  19   8       14.82       19.07      2.51 o 
  -6  19   8      179.45      191.37      7.51 o 
  -5  19   8       23.22       20.67      2.52 o 
  -4  19   8      283.62      270.16      5.76 o 
  -3  19   8        5.24        5.28      1.59 o 
  -2  19   8       61.80       60.58      3.68 o 
  -1  19   8       11.90       12.54      2.11 o 
   0  19   8      146.57      131.93      5.19 o 
   1  19   8        7.91        6.71      2.03 o 
   2  19   8       78.46       79.17      6.02 o 
  -9  20   8        5.34        8.07      2.51 o 
  -8  20   8       68.79       80.41      4.71 o 
  -7  20   8      124.59      123.23      4.99 o 
  -6  20   8        2.14       -0.05      2.91 o 
  -5  20   8       18.32       18.10      2.51 o 
  -4  20   8      178.42      167.59      4.55 o 
  -3  20   8      357.28      352.23      6.73 o 
  -2  20   8        0.04        1.47      1.29 o 
  -1  20   8       16.92       16.36      2.43 o 
   0  20   8       99.33       93.13      4.52 o 
   1  20   8       45.52       42.47      4.82 o 
   2  20   8        0.27        0.74      2.26 o 
  -9  21   8      180.20      182.81      8.04 o 
  -8  21   8       38.27       44.63      3.87 o 
  -7  21   8        4.50        5.24      1.77 o 
  -6  21   8      178.22      181.61      7.50 o 
  -5  21   8       14.04       14.85      2.35 o 
  -4  21   8       56.23       51.19      2.92 o 
  -3  21   8      292.14      287.20      6.10 o 
  -2  21   8       81.86       76.88      3.81 o 
  -1  21   8        2.57        1.37      1.41 o 
   0  21   8        7.17        3.97      1.98 o 
   1  21   8        0.04        0.81      1.77 o 
   2  21   8        0.26       -2.21      3.91 o 
  -8  22   8      122.83      124.24      5.29 o 
  -7  22   8       19.27       21.95      7.12 o 
  -6  22   8        5.50        4.36      2.23 o 
  -5  22   8        2.09        0.48      1.37 o 
  -4  22   8      160.38      152.08      5.93 o 
  -3  22   8        5.70        7.21      1.56 o 
  -2  22   8        0.68        0.50      1.39 o 
  -1  22   8      132.37      117.26      4.80 o 
   0  22   8        6.41        4.14      1.81 o 
   1  22   8       15.41       17.96      2.71 o 
   2  22   8        9.28        7.60      5.64 o 
  -8  23   8       29.85       35.49      6.44 o 
  -7  23   8       13.02        7.14      3.44 o 
  -6  23   8        8.51        7.68      2.46 o 
  -5  23   8       42.15       41.07      3.54 o 
  -4  23   8       65.09       63.87      3.20 o 
  -3  23   8       13.69       12.31      2.71 o 
  -2  23   8        4.56        4.39      1.61 o 
  -1  23   8       78.47       79.44      4.39 o 
   0  23   8        5.72        3.21      1.62 o 
   1  23   8       12.78        8.14      2.24 o 
   2  23   8        8.81        9.99      5.76 o 
  -8  24   8       16.94       19.52      3.58 o 
  -7  24   8      310.68      317.49     11.23 o 
  -6  24   8       10.12       14.49      3.11 o 
  -5  24   8       40.27       39.88      2.84 o 
  -4  24   8       22.14       24.63      2.30 o 
  -3  24   8        0.03       -0.39      0.99 o 
  -2  24   8       16.37       14.70      3.42 o 
  -1  24   8      146.65      138.46      5.25 o 
   0  24   8       69.33       69.11      4.39 o 
   1  24   8        3.73        7.12      2.14 o 
  -8  25   8       22.77       25.70      5.37 o 
  -7  25   8        9.05       18.77      6.85 o 
  -6  25   8       38.23       41.43      3.60 o 
  -5  25   8       72.59       65.45      3.31 o 
  -4  25   8        0.61        0.70      1.05 o 
  -3  25   8        2.98        4.09      1.39 o 
  -2  25   8       71.63       74.31      4.06 o 
  -1  25   8        0.06        1.26      1.44 o 
   0  25   8       14.24        8.19      2.38 o 
   1  25   8        5.82        3.36      1.85 o 
  -8  26   8        0.05        3.28      2.38 o 
  -7  26   8        3.02        6.62      2.60 o 
  -6  26   8       47.83       40.32      3.57 o 
  -5  26   8        5.17        6.70      1.55 o 
  -4  26   8       72.74       77.19      3.53 o 
  -3  26   8      352.04      345.03      8.19 o 
  -2  26   8       48.14       43.61      3.54 o 
  -1  26   8        1.73        2.28      1.63 o 
   0  26   8       45.31       47.05      4.04 o 
   1  26   8        0.18        1.56      1.71 o 
  -8  27   8       17.62       20.98      3.90 o 
  -7  27   8        6.51        4.96      3.35 o 
  -6  27   8      244.71      231.96     11.30 o 
  -5  27   8        0.43        2.28      2.09 o 
  -4  27   8        0.03        1.33      1.55 o 
  -3  27   8       46.16       51.71      3.93 o 
  -2  27   8       85.05       94.14      4.52 o 
  -1  27   8        1.86        2.83      1.65 o 
   0  27   8      143.66      135.26     11.28 o 
   1  27   8        0.50       -1.27      1.47 o 
  -8  28   8       23.22       27.70      4.05 o 
  -7  28   8      209.52      211.88      8.46 o 
  -6  28   8       76.49       83.38      5.30 o 
  -5  28   8      144.56      163.52      4.92 o 
  -4  28   8       63.97       67.07      3.54 o 
  -3  28   8       69.21       71.36      4.29 o 
  -2  28   8        1.64       -1.08      1.79 o 
  -1  28   8       59.93       60.90      4.32 o 
   0  28   8       48.88       52.03      4.28 o 
   1  28   8        0.02       -1.13      1.54 o 
  -8  29   8       45.14       41.64      4.86 o 
  -7  29   8       21.90       27.12      3.96 o 
  -6  29   8        4.87        7.28      2.10 o 
  -5  29   8      125.80      117.76      4.21 o 
  -4  29   8       82.52       75.42      3.47 o 
  -3  29   8        1.36        3.08      1.65 o 
  -2  29   8        0.90        0.00      1.58 o 
  -1  29   8        0.22        1.25      1.58 o 
   0  29   8        4.14        1.28      1.68 o 
   1  29   8       13.19       15.43      3.98 o 
  -7  30   8        2.08        3.37      3.12 o 
  -6  30   8       49.66       44.78      4.26 o 
  -5  30   8        4.32        3.65      1.35 o 
  -4  30   8       16.85       18.41      2.18 o 
  -3  30   8       39.02       40.56      3.59 o 
  -2  30   8       71.99       66.56      4.54 o 
  -1  30   8       60.24       56.23      4.26 o 
   0  30   8        3.40        0.51      1.71 o 
   1  30   8       22.02       19.73      4.31 o 
  -7  31   8        6.01        4.84      2.29 o 
  -6  31   8        0.77        2.10      1.62 o 
  -5  31   8       31.89       30.64      2.72 o 
  -4  31   8       32.46       29.61      2.70 o 
  -3  31   8        4.11        5.19      1.92 o 
  -2  31   8       15.37       16.53      2.65 o 
  -1  31   8        8.26        4.85      1.80 o 
   0  31   8        2.09        2.21      1.74 o 
  -7  32   8       25.63       29.59      4.24 o 
  -6  32   8        3.67        4.74      1.70 o 
  -5  32   8        3.47        6.64      1.79 o 
  -4  32   8       53.50       53.46      3.49 o 
  -3  32   8       29.40       31.73      3.41 o 
  -2  32   8       33.67       32.64      3.49 o 
  -1  32   8       62.77       59.30      4.41 o 
   0  32   8       30.01       31.32      3.66 o 
  -7  33   8       10.39       13.94      3.22 o 
  -6  33   8        0.30        2.17      1.62 o 
  -5  33   8      259.38      257.09      6.41 o 
  -4  33   8       89.21       88.48      3.83 o 
  -3  33   8       88.83      102.83      4.98 o 
  -2  33   8        9.89       11.02      2.42 o 
  -1  33   8        0.33       -0.85      1.61 o 
   0  33   8        0.00       -0.04      4.57 o 
  -7  34   8      121.71      121.45      6.74 o 
  -6  34   8        6.55       12.90      1.92 o 
  -5  34   8        6.30       10.07      2.00 o 
  -4  34   8        5.18        6.99      1.91 o 
  -3  34   8       66.84       49.70      4.16 o 
  -2  34   8       17.46       16.19      2.70 o 
  -1  34   8        6.80        5.92      1.95 o 
   0  34   8      187.70      196.91      7.19 o 
  -6  35   8       64.72       75.29      4.59 o 
  -5  35   8        4.86        8.41      2.23 o 
  -4  35   8       66.90       64.61      4.30 o 
  -3  35   8       12.26        6.49      2.05 o 
  -2  35   8        3.43        4.56      2.05 o 
  -1  35   8        1.71        1.16      1.98 o 
   0  35   8        0.00        1.84      2.44 o 
  -6  36   8       76.39       66.81      4.27 o 
  -5  36   8        0.28        3.54      1.59 o 
  -4  36   8      109.99      104.53      5.17 o 
  -3  36   8       13.74       13.37      5.14 o 
  -2  36   8      174.59      182.04      6.62 o 
  -1  36   8      150.39      158.90      7.76 o 
  -6  37   8        0.18        2.13      2.29 o 
  -5  37   8       15.05       21.24      2.49 o 
  -4  37   8        3.54        3.23      1.70 o 
  -3  37   8        0.56        1.58      2.01 o 
  -2  37   8       14.60       12.91      2.47 o 
  -1  37   8      126.89      147.19      6.25 o 
  -6  38   8      222.28      225.30      7.19 o 
  -5  38   8        0.65        2.94      1.41 o 
  -4  38   8        2.92        2.32      2.64 o 
  -3  38   8       20.04       21.29      2.93 o 
  -2  38   8        0.01        1.44      2.18 o 
  -1  38   8      278.96      292.74     10.95 o 
  -5  39   8       22.97       21.62      2.49 o 
  -4  39   8        0.28        4.08      2.20 o 
  -3  39   8        3.60        4.76      2.00 o 
  -2  39   8       21.05       23.61      3.15 o 
  -5  40   8       10.17        9.84      2.26 o 
  -4  40   8        2.56        4.48      1.71 o 
  -3  40   8       54.57       62.19      4.72 o 
  -2  40   8       95.79       97.74      6.52 o 
  -4  41   8       40.73       43.72      5.94 o 
  -3  41   8       65.69       75.44      4.89 o 
  -9   1   9        8.79       10.01      2.96 o 
  -8   1   9        5.03        6.25      2.73 o 
  -7   1   9       69.55       70.23      4.20 o 
  -6   1   9      156.33      136.15      4.43 o 
  -5   1   9       92.06       83.63      3.56 o 
  -4   1   9      268.75      270.48      5.86 o 
  -3   1   9        0.23        0.16      1.17 o 
  -2   1   9       29.79       34.93     11.53 o 
  -1   1   9      101.53      110.85     12.14 o 
   0   1   9        1.84       -0.40      3.38 o 
  -9   2   9       30.57       33.08      4.25 o 
  -8   2   9      322.35      336.23      8.38 o 
  -7   2   9       60.15       63.71      3.76 o 
  -6   2   9       76.73       72.03      3.76 o 
  -5   2   9        5.92        5.74      1.56 o 
  -4   2   9       88.61       84.15      3.47 o 
  -3   2   9        0.08       -0.96      0.96 o 
  -2   2   9       12.42       10.63      2.92 o 
  -1   2   9       42.23       46.43      4.60 o 
   0   2   9       10.38       18.09      4.85 o 
  -9   3   9       49.67       56.70      5.41 o 
  -8   3   9        1.25        5.49      1.76 o 
  -7   3   9       75.10       70.28      3.93 o 
  -6   3   9      126.12      107.60      4.06 o 
  -5   3   9      138.24      124.84      4.17 o 
  -4   3   9       40.99       38.28      3.41 o 
  -3   3   9       10.86       10.09      1.64 o 
  -2   3   9       49.82       50.66      4.79 o 
  -1   3   9       65.61       68.25      5.48 o 
   0   3   9        4.31        5.83      4.17 o 
   1   3   9       10.88        6.95      3.40 o 
  -9   4   9       56.76       62.53      5.67 o 
  -8   4   9      210.70      202.70      5.71 o 
  -7   4   9        8.52       11.07      1.99 o 
  -6   4   9      110.43       83.47      3.65 o 
  -5   4   9       67.26       67.48      3.32 o 
  -4   4   9       62.30       60.56      3.17 o 
  -3   4   9        2.17        0.08      0.98 o 
  -2   4   9        1.77       -0.24      3.26 o 
  -1   4   9        1.10        0.64      2.34 o 
   0   4   9      104.43      106.68      6.11 o 
   1   4   9       52.49       47.71     12.61 o 
  -9   5   9       20.96       26.62      3.87 o 
  -8   5   9       57.53       64.74      3.96 o 
  -7   5   9       40.91       34.90      2.93 o 
  -6   5   9       16.34       11.48      1.87 o 
  -5   5   9      135.69      132.58      4.24 o 
  -4   5   9       51.86       55.84      3.39 o 
  -3   5   9      212.15      211.84      5.69 o 
  -2   5   9       31.90       31.10      5.68 o 
  -1   5   9        4.59        4.88      3.68 o 
   0   5   9       14.37       17.32      3.43 o 
   1   5   9       56.98       59.79      4.62 o 
  -9   6   9      107.49      117.80      6.54 o 
  -8   6   9      129.03      124.74      4.62 o 
  -7   6   9       90.62       89.53      3.84 o 
  -6   6   9      221.68      209.33      6.35 o 
  -5   6   9       91.67       90.46      3.61 o 
  -4   6   9       32.30       34.39      2.89 o 
  -3   6   9       58.66       65.54      3.37 o 
  -2   6   9      742.76      758.44     21.75 o 
  -1   6   9        1.72        4.97      3.70 o 
   0   6   9       54.47       62.40     13.64 o 
   1   6   9       47.19       49.63      4.34 o 
  -9   7   9       46.14       53.64      8.37 o 
  -8   7   9       65.95       64.33      3.95 o 
  -7   7   9       52.86       55.90      3.57 o 
  -6   7   9       11.05       10.58      2.44 o 
  -5   7   9       89.45       91.80      3.91 o 
  -4   7   9       15.11       17.21      2.19 o 
  -3   7   9       90.07       94.90      4.05 o 
  -2   7   9      406.14      416.84     15.65 o 
  -1   7   9       11.34        8.41      4.38 o 
   0   7   9      165.73      164.41      7.55 o 
   1   7   9       11.08        8.38      2.35 o 
  -9   8   9        1.83        4.11      2.10 o 
  -8   8   9        5.76        4.64      1.73 o 
  -7   8   9       26.38       35.59      2.97 o 
  -6   8   9        2.13        0.27      1.55 o 
  -5   8   9        5.84        7.43      1.65 o 
  -4   8   9       10.48       10.02      3.22 o 
  -3   8   9      131.84      133.97      6.06 o 
  -2   8   9     1395.64     1437.09     32.67 o 
  -1   8   9       64.98       71.17      7.83 o 
   0   8   9       10.06       10.15      2.59 o 
   1   8   9        5.98        4.60      2.30 o 
  -9   9   9        6.60       12.14      2.94 o 
  -8   9   9       77.58       82.87      4.77 o 
  -7   9   9       32.51       34.45      3.38 o 
  -6   9   9       27.79       29.85      2.62 o 
  -5   9   9      191.85      183.24      5.57 o 
  -4   9   9       30.11       33.32      2.86 o 
  -3   9   9      122.49      129.79     10.44 o 
  -2   9   9      189.23      206.81      7.70 o 
  -1   9   9       79.18       84.50      6.27 o 
   0   9   9       10.85       10.14      2.38 o 
   1   9   9       11.57        8.52      2.43 o 
  -9  10   9        3.11        3.03      2.06 o 
  -8  10   9       65.70       70.87      4.69 o 
  -7  10   9       64.51       73.13      3.85 o 
  -6  10   9       27.41       27.12      2.54 o 
  -5  10   9      111.01       94.66      4.10 o 
  -4  10   9       52.79       60.35      5.18 o 
  -3  10   9       10.24       11.36      2.61 o 
  -2  10   9       43.12       44.16      7.46 o 
  -1  10   9        0.54       -1.69      1.69 o 
   0  10   9       33.21       48.63      3.79 o 
   1  10   9        8.01        7.91      4.02 o 
  -9  11   9      115.55      128.45      6.74 o 
  -8  11   9       79.74       73.55      4.87 o 
  -7  11   9      214.98      204.32      5.58 o 
  -6  11   9        1.73        1.76      1.42 o 
  -5  11   9       28.91       29.48      2.83 o 
  -4  11   9      134.66      136.91      6.32 o 
  -3  11   9       48.78       54.72      3.85 o 
  -2  11   9        7.13        9.10      2.82 o 
  -1  11   9       14.35        8.56      2.69 o 
   0  11   9        0.07       -0.11      1.49 o 
   1  11   9        0.31       -1.65      1.65 o 
  -9  12   9      229.15      217.35      8.74 o 
  -8  12   9      620.19      614.15     11.86 o 
  -7  12   9        4.18        7.68      1.77 o 
  -6  12   9        6.78       11.36      2.68 o 
  -5  12   9      234.37      229.86      6.24 o 
  -4  12   9       30.37       30.09      3.76 o 
  -3  12   9       73.25       70.56      3.91 o 
  -2  12   9      280.46      298.61      9.41 o 
  -1  12   9      107.65      107.01      4.53 o 
   0  12   9        3.96        0.84      1.57 o 
   1  12   9        0.36        3.15      1.95 o 
  -9  13   9      108.95      114.73      6.42 o 
  -8  13   9        5.36        9.27      2.90 o 
  -7  13   9        0.00       -0.05      1.31 o 
  -6  13   9       57.53       53.97      3.83 o 
  -5  13   9       89.68       90.07      4.15 o 
  -4  13   9      187.47      201.14      7.61 o 
  -3  13   9       44.95       48.89      3.70 o 
  -2  13   9      138.55      124.19      6.29 o 
  -1  13   9       49.54       54.63      3.89 o 
   0  13   9        9.75       14.51      2.46 o 
   1  13   9        5.20        9.40      3.69 o 
  -9  14   9       97.31      117.00      9.55 o 
  -8  14   9       16.91       19.49      2.77 o 
  -7  14   9       45.37       57.61      3.84 o 
  -6  14   9      183.74      195.59      6.05 o 
  -5  14   9       29.20       28.91      3.85 o 
  -4  14   9      766.35      752.18     12.62 o 
  -3  14   9      149.36      147.20      5.30 o 
  -2  14   9        6.64        3.57      2.30 o 
  -1  14   9       34.33       33.67      3.15 o 
   0  14   9       30.99       32.03      3.32 o 
   1  14   9       75.40       75.29      5.30 o 
  -9  15   9        0.22        4.56      2.08 o 
  -8  15   9       12.18       17.09      2.99 o 
  -7  15   9        0.12        0.90      1.35 o 
  -6  15   9      120.91      124.13      8.38 o 
  -5  15   9       91.36       92.30      5.52 o 
  -4  15   9      108.29      111.97      4.82 o 
  -3  15   9        0.33        0.92      1.43 o 
  -2  15   9       22.13       25.31      3.58 o 
  -1  15   9       32.88       34.22      3.25 o 
   0  15   9       42.74       46.19      4.17 o 
   1  15   9        7.73       11.24      3.17 o 
  -9  16   9       61.72       73.08      6.07 o 
  -8  16   9       80.67       93.20      4.80 o 
  -7  16   9       17.15       15.76      2.50 o 
  -6  16   9        3.76        2.24      4.27 o 
  -5  16   9      104.97       93.97      6.39 o 
  -4  16   9      420.62      421.16      9.19 o 
  -3  16   9        0.26        1.27      1.36 o 
  -2  16   9       17.57        9.94      2.68 o 
  -1  16   9        4.66        4.17      1.68 o 
   0  16   9        9.87       11.20      2.33 o 
   1  16   9       60.12       56.01      5.59 o 
  -9  17   9       54.68       74.64      6.13 o 
  -8  17   9        1.40        3.03      1.68 o 
  -7  17   9       39.55       41.18      3.66 o 
  -6  17   9       24.59       24.70      4.00 o 
  -5  17   9       11.25       10.85      2.83 o 
  -4  17   9     1168.95     1136.91     16.44 o 
  -3  17   9      125.47      122.51      5.56 o 
  -2  17   9       31.77       28.69      2.99 o 
  -1  17   9        8.16        5.90      1.93 o 
   0  17   9      133.96      138.88      5.60 o 
   1  17   9        3.17        1.42      2.28 o 
  -9  18   9        5.33        9.31      3.77 o 
  -8  18   9       17.44       22.11      2.92 o 
  -7  18   9       58.10       57.49      5.41 o 
  -6  18   9       52.42       58.55      5.34 o 
  -5  18   9        0.29        0.73      1.95 o 
  -4  18   9      234.41      238.75      6.96 o 
  -3  18   9        4.48        0.38      1.71 o 
  -2  18   9        2.50        3.11      1.62 o 
  -1  18   9       63.25       66.79      4.39 o 
   0  18   9        6.53        9.96      2.21 o 
   1  18   9        1.67       -0.61      2.09 o 
  -8  19   9        6.63        8.28      2.57 o 
  -7  19   9        4.44        3.11      4.94 o 
  -6  19   9        7.07        6.08      2.64 o 
  -5  19   9        6.39        5.62      1.83 o 
  -4  19   9      265.34      274.28      7.49 o 
  -3  19   9       31.51       29.41      4.06 o 
  -2  19   9       17.28       20.57      2.87 o 
  -1  19   9       20.15       18.86      2.62 o 
   0  19   9       16.19       17.47      3.33 o 
   1  19   9        1.36        2.79      2.37 o 
  -8  20   9        0.07        2.99      4.33 o 
  -7  20   9        3.12        1.33      2.99 o 
  -6  20   9      102.05      108.24      6.14 o 
  -5  20   9        8.73        6.41      1.99 o 
  -4  20   9        2.01       -0.79      2.85 o 
  -3  20   9       11.87       10.39      2.96 o 
  -2  20   9       24.90       25.62      2.95 o 
  -1  20   9       53.98       43.73      3.86 o 
   0  20   9       41.16       45.25      4.01 o 
   1  20   9       93.24       93.27     15.28 o 
  -8  21   9      101.63      105.65      6.38 o 
  -7  21   9       94.99       94.02      6.25 o 
  -6  21   9        6.56        8.28      2.70 o 
  -5  21   9       26.33       27.34      3.64 o 
  -4  21   9       36.01       34.25      3.82 o 
  -3  21   9      135.70      106.21     13.25 o 
  -2  21   9       37.01       35.70      5.11 o 
  -1  21   9      119.45      103.25      6.46 o 
   0  21   9       11.27       11.52      2.33 o 
  -8  22   9      112.62      129.56      7.47 o 
  -7  22   9        6.03        5.59      3.95 o 
  -6  22   9      120.79      120.78      7.37 o 
  -5  22   9       67.99       75.10      4.79 o 
  -4  22   9      377.84      363.32      8.72 o 
  -3  22   9       52.73       66.43      4.15 o 
  -2  22   9       27.31       20.97      2.73 o 
  -1  22   9       54.21       49.14      3.97 o 
   0  22   9       14.75       13.73      2.51 o 
  -8  23   9       11.11       11.61      4.56 o 
  -7  23   9      365.92      354.98     11.13 o 
  -6  23   9      136.18      147.54     12.49 o 
  -5  23   9        0.11        1.67      1.61 o 
  -4  23   9        0.30       -1.10      1.48 o 
  -3  23   9      193.27      190.94      6.27 o 
  -2  23   9        3.56        1.66      2.43 o 
  -1  23   9        9.06        8.07      2.11 o 
   0  23   9       83.61       78.29      4.61 o 
  -8  24   9       13.12       15.35      3.40 o 
  -7  24   9        0.02        4.72      6.29 o 
  -6  24   9       78.11       76.13      5.55 o 
  -5  24   9        2.02        0.87      2.19 o 
  -4  24   9        0.05        0.83      1.50 o 
  -3  24   9      822.19      789.66     23.86 o 
  -2  24   9       10.43        9.24      2.25 o 
  -1  24   9       56.68       63.09      4.44 o 
   0  24   9       32.31       31.40      3.49 o 
  -8  25   9       41.52       44.92     11.05 o 
  -7  25   9       51.76       53.21      5.40 o 
  -6  25   9       68.27       75.02      6.14 o 
  -5  25   9        0.45       -0.12      1.96 o 
  -4  25   9        5.58        4.32      1.91 o 
  -3  25   9      106.31      112.83      6.02 o 
  -2  25   9      132.99      129.74      5.32 o 
  -1  25   9      105.39      101.38      6.17 o 
   0  25   9        0.36        1.92      1.73 o 
  -8  26   9       64.76       65.59      8.74 o 
  -7  26   9       10.51       10.07      6.39 o 
  -6  26   9       31.43       37.91      4.55 o 
  -5  26   9        1.70        2.58      1.73 o 
  -4  26   9       77.88       63.30      4.54 o 
  -3  26   9       86.83       77.32      6.08 o 
  -2  26   9       38.27       32.01      3.33 o 
  -1  26   9        4.08        0.88      3.32 o 
   0  26   9        8.27        4.22      2.13 o 
  -7  27   9       26.21       26.78      4.04 o 
  -6  27   9       40.69       48.16      4.06 o 
  -5  27   9       28.67       29.22      3.31 o 
  -4  27   9       19.60       19.55      2.86 o 
  -3  27   9       41.90       39.09      3.67 o 
  -2  27   9       65.59       64.51      4.52 o 
  -1  27   9       22.25       18.37      5.17 o 
   0  27   9       29.82       25.15      3.34 o 
  -7  28   9        4.42        4.66      3.08 o 
  -6  28   9        8.99        8.57      2.22 o 
  -5  28   9        0.43        1.68      1.57 o 
  -4  28   9      169.89      169.07      6.25 o 
  -3  28   9      203.97      198.66      7.90 o 
  -2  28   9       50.76       53.93      4.25 o 
  -1  28   9       41.59       40.78      7.08 o 
   0  28   9      156.34      148.11     11.84 o 
  -7  29   9        5.79        9.11      3.09 o 
  -6  29   9       20.19       17.08      2.75 o 
  -5  29   9        2.25        3.29      1.77 o 
  -4  29   9      174.03      175.56      5.38 o 
  -3  29   9      203.98      205.57      7.31 o 
  -2  29   9        9.09        6.63      3.17 o 
  -1  29   9       22.34       20.78      3.47 o 
  -7  30   9       47.95       56.11      5.63 o 
  -6  30   9       35.45       38.26      3.73 o 
  -5  30   9      162.74      162.42      6.13 o 
  -4  30   9       41.42       42.50      3.80 o 
  -3  30   9       63.46       69.15      4.53 o 
  -2  30   9        1.58        0.65      1.70 o 
  -1  30   9       21.20       19.52      2.95 o 
  -7  31   9        0.00        1.26      2.22 o 
  -6  31   9        5.47        5.47      1.99 o 
  -5  31   9        9.62       17.87      2.89 o 
  -4  31   9       36.62       39.91      5.12 o 
  -3  31   9       45.93       43.38      3.95 o 
  -2  31   9       25.04       24.64      3.12 o 
  -1  31   9        2.71        3.47      1.94 o 
  -6  32   9        2.00        2.97      1.70 o 
  -5  32   9        2.15        0.74      1.61 o 
  -4  32   9       22.71       20.23      2.94 o 
  -3  32   9        5.63        6.06      2.10 o 
  -2  32   9        8.64        7.56      2.27 o 
  -1  32   9       34.39       32.54      4.68 o 
  -6  33   9       43.84       40.29      3.87 o 
  -5  33   9       14.25       16.40      6.92 o 
  -4  33   9        9.54        7.82      2.20 o 
  -3  33   9        5.57        6.83      2.19 o 
  -2  33   9        7.15        7.16      2.20 o 
  -6  34   9       23.13       23.43      4.80 o 
  -5  34   9       77.69       80.52      5.00 o 
  -4  34   9        3.61        5.15      2.01 o 
  -3  34   9       61.42       55.45      4.51 o 
  -2  34   9        2.10        1.74      1.84 o 
  -5  35   9        0.36        2.93      1.90 o 
  -4  35   9       13.95       13.94      2.58 o 
  -3  35   9        5.45        4.99      2.07 o 
  -2  35   9       22.41       25.19      3.28 o 
  -5  36   9       15.39        9.31      2.44 o 
  -4  36   9      107.79      102.15      5.29 o 
  -3  36   9        0.81        0.73      1.57 o 
  -4  37   9        8.46        5.78      2.05 o 
  -9   0  10      187.61      200.03     12.17 o 
  -8   0  10      273.49      290.91      9.97 o 
  -7   0  10      245.62      262.08      9.19 o 
  -6   0  10       57.56       50.61      9.49 o 
  -5   0  10     1040.79     1015.46     18.64 o 
  -4   0  10      196.41      192.09      7.35 o 
  -3   0  10       75.65       87.48      9.33 o 
  -2   0  10       85.56       90.18      9.52 o 
  -1   0  10      348.67      351.14     15.25 o 
  -9   1  10       11.75       12.12      2.81 o 
  -8   1  10       29.70       36.71      3.23 o 
  -7   1  10        4.47        4.49      1.60 o 
  -6   1  10        1.17        1.22      1.44 o 
  -5   1  10       95.45       96.17      3.93 o 
  -4   1  10      124.81      129.75      4.53 o 
  -3   1  10        1.37       -0.94      2.49 o 
  -2   1  10       81.66       85.14      6.69 o 
  -1   1  10       35.70       40.03      4.83 o 
  -9   2  10       68.68       73.56      6.23 o 
  -8   2  10       25.10       30.82      3.01 o 
  -7   2  10       33.21       36.62      3.81 o 
  -6   2  10        2.67        2.51      1.42 o 
  -5   2  10       67.07       60.91      4.10 o 
  -4   2  10       36.28       40.92      3.04 o 
  -3   2  10        8.56        9.35      3.18 o 
  -2   2  10       57.96       58.92      5.51 o 
  -1   2  10       67.15       81.15     12.08 o 
  -9   3  10       16.77       17.15      3.33 o 
  -8   3  10       27.89       31.16      3.01 o 
  -7   3  10        0.10       -0.38      1.44 o 
  -6   3  10       29.85       27.67      2.69 o 
  -5   3  10       11.12       13.65      2.08 o 
  -4   3  10       49.32       48.56      3.63 o 
  -3   3  10       50.76       49.33      6.79 o 
  -2   3  10       52.28       63.23      5.83 o 
  -1   3  10      147.51      145.53      7.28 o 
  -9   4  10        0.07        2.06      1.92 o 
  -8   4  10       25.40       29.28      3.27 o 
  -7   4  10        6.45        3.41      2.12 o 
  -6   4  10        0.50        0.59      1.29 o 
  -5   4  10      273.36      247.64      7.67 o 
  -4   4  10       56.54       58.47      3.35 o 
  -3   4  10        1.47        2.13      2.76 o 
  -2   4  10       24.56       28.29      4.28 o 
  -1   4  10       82.73       90.74      7.52 o 
   0   4  10      116.23      121.19      9.60 o 
  -9   5  10       47.95       47.66      5.00 o 
  -8   5  10        5.80        9.95      2.10 o 
  -7   5  10        0.63        1.41      1.43 o 
  -6   5  10        0.10        1.98      1.30 o 
  -5   5  10        0.00        2.95      1.47 o 
  -4   5  10       93.43       94.51      3.90 o 
  -3   5  10       25.70       21.35      3.91 o 
  -2   5  10        3.91        8.70      3.24 o 
  -1   5  10       59.43       66.22     17.43 o 
   0   5  10       60.83       63.29      8.26 o 
  -9   6  10      253.74      243.03     13.26 o 
  -8   6  10        7.29        8.39      2.06 o 
  -7   6  10       27.50       23.72      2.66 o 
  -6   6  10       17.80       19.50      2.52 o 
  -5   6  10       33.83       35.02      2.91 o 
  -4   6  10      377.50      370.92      7.30 o 
  -3   6  10        0.95        3.90      2.93 o 
  -2   6  10      201.17      210.62      8.69 o 
  -1   6  10       22.17       24.44      4.05 o 
   0   6  10        1.78        1.69      4.01 o 
  -9   7  10       17.21       24.41      4.56 o 
  -8   7  10      519.34      503.80      9.38 o 
  -7   7  10      164.77      157.32      5.08 o 
  -6   7  10        1.87        1.28      1.31 o 
  -5   7  10       38.25       36.42      3.43 o 
  -4   7  10       26.59       20.69      2.83 o 
  -3   7  10        8.24       12.54      4.75 o 
  -2   7  10       27.69       20.91      5.71 o 
  -1   7  10      237.26      274.23      9.56 o 
   0   7  10       87.49       91.56      9.96 o 
  -9   8  10       16.81       15.60      3.17 o 
  -8   8  10        4.31        7.34      1.93 o 
  -7   8  10        4.13        2.05      1.46 o 
  -6   8  10        6.30        3.89      1.57 o 
  -5   8  10      334.65      332.41      7.00 o 
  -4   8  10       49.05       53.20      4.99 o 
  -3   8  10       39.33       41.99      7.10 o 
  -2   8  10        5.27        3.56      4.05 o 
  -1   8  10       30.70       27.14      5.97 o 
   0   8  10        4.21        6.62      4.40 o 
  -9   9  10        0.72        5.99      2.35 o 
  -8   9  10        3.28        6.45      1.92 o 
  -7   9  10        3.99        5.90      1.79 o 
  -6   9  10       25.77       26.44      2.64 o 
  -5   9  10       20.78       23.92      3.00 o 
  -4   9  10       15.18       14.00      8.18 o 
  -3   9  10      373.21      374.91     15.95 o 
  -2   9  10        5.66       10.25      4.62 o 
  -1   9  10        0.50        1.51      4.02 o 
   0   9  10       26.08       25.31      6.11 o 
  -9  10  10       11.76       12.58      2.50 o 
  -8  10  10        0.04        3.67      1.68 o 
  -7  10  10       23.97       24.69      2.71 o 
  -6  10  10       25.47       23.43      2.51 o 
  -5  10  10       16.12       19.09      3.31 o 
  -4  10  10       10.12       10.57      2.72 o 
  -3  10  10      748.49      751.69     23.04 o 
  -2  10  10      452.83      449.98     17.23 o 
  -1  10  10       50.03       40.91      6.93 o 
   0  10  10        1.06        6.91      4.35 o 
  -9  11  10        0.45        1.34      1.75 o 
  -8  11  10        0.47        0.74      1.49 o 
  -7  11  10        0.89        1.40      1.40 o 
  -6  11  10       32.55       33.70      2.91 o 
  -5  11  10       57.80       57.99      5.28 o 
  -4  11  10       64.66       61.01      5.30 o 
  -3  11  10      317.03      331.18     15.11 o 
  -2  11  10       52.51       62.58      8.19 o 
   0  11  10       16.93       10.63      5.03 o 
  -8  12  10        9.37       10.86      2.12 o 
  -7  12  10       22.29       23.92      2.63 o 
  -6  12  10        3.92        3.64      1.97 o 
  -5  12  10       17.07       15.54      3.21 o 
  -4  12  10        0.01        1.84      2.80 o 
  -3  12  10       27.88       24.19      5.81 o 
  -2  12  10       47.60       39.55      6.95 o 
   0  12  10        1.59        4.83      4.40 o 
  -8  13  10      135.27      149.80      5.18 o 
  -7  13  10        3.62        3.51      1.65 o 
  -6  13  10       15.44       16.00      4.75 o 
  -5  13  10        5.91        7.00      2.73 o 
  -4  13  10       30.21       30.96      4.11 o 
  -3  13  10       16.65       22.23      5.72 o 
  -2  13  10       26.88       26.28      5.79 o 
  -1  13  10       56.52       67.84      8.06 o 
   0  13  10       49.46       52.23      8.02 o 
  -8  14  10      212.35      191.64      5.81 o 
  -7  14  10      134.38      144.03      4.93 o 
  -6  14  10      118.23      116.14      6.52 o 
  -5  14  10       25.14       24.73      3.87 o 
  -4  14  10        2.47        5.13      2.34 o 
  -3  14  10        1.85       -1.09      3.65 o 
  -2  14  10       10.96        8.87      2.75 o 
  -1  14  10       59.23       68.76      8.22 o 
   0  14  10       31.75       31.67      4.51 o 
  -8  15  10        0.00        1.76      1.56 o 
  -7  15  10       43.13       42.98      4.03 o 
  -6  15  10        5.51        0.30      2.20 o 
  -5  15  10      227.53      219.66      8.59 o 
  -4  15  10       94.72       97.68      5.84 o 
  -3  15  10        0.00        1.95      2.05 o 
  -2  15  10       13.64        9.42      2.89 o 
  -1  15  10        0.65        4.53      3.09 o 
   0  15  10       12.82       17.11      3.57 o 
  -8  16  10       76.94       91.11      4.37 o 
  -7  16  10       74.48       76.57      5.23 o 
  -6  16  10      113.00      106.61      6.20 o 
  -5  16  10       49.71       43.91      4.78 o 
  -4  16  10       40.47       42.45      6.36 o 
  -3  16  10        5.36        4.04      2.67 o 
  -2  16  10        4.53        3.24      2.53 o 
  -1  16  10        1.18        1.76      2.59 o 
   0  16  10      102.50      107.98      6.94 o 
  -8  17  10      111.61      113.98      5.50 o 
  -7  17  10       29.32       24.94      4.08 o 
  -6  17  10       15.12       11.44      4.57 o 
  -5  17  10       97.16       93.43      5.80 o 
  -4  17  10      241.50      231.63      8.79 o 
  -3  17  10      201.68      189.91      8.41 o 
  -2  17  10        5.55        5.12      3.50 o 
  -1  17  10        0.22       -2.37      2.37 o 
  -8  18  10        1.27        1.93      2.48 o 
  -7  18  10        3.27        3.14      2.53 o 
  -6  18  10      193.01      180.45      7.95 o 
  -5  18  10        5.10        4.53      2.47 o 
  -4  18  10       62.92       70.40      6.58 o 
  -3  18  10        0.30       -0.75      2.10 o 
  -2  18  10        0.01        1.39      2.19 o 
  -1  18  10        4.87        5.87      3.38 o 
  -8  19  10        2.02        1.96      2.32 o 
  -7  19  10        6.88        7.10      2.90 o 
  -6  19  10       57.21       57.10      5.55 o 
  -5  19  10       78.51       73.96      6.20 o 
  -4  19  10       12.84       14.56      2.85 o 
  -3  19  10        0.51        3.49      2.45 o 
  -2  19  10        7.09        5.67      2.57 o 
  -1  19  10        0.67        0.52      2.47 o 
  -8  20  10       45.29       36.67      4.78 o 
  -7  20  10        6.92       10.56      3.42 o 
  -6  20  10        7.78        5.94      2.64 o 
  -5  20  10        9.37        7.25      2.65 o 
  -4  20  10       77.96       70.11      4.81 o 
  -3  20  10        0.78        2.39      2.39 o 
  -2  20  10        3.22        0.56      2.23 o 
  -1  20  10        9.00        6.00      3.49 o 
  -8  21  10       25.41       28.04      4.39 o 
  -7  21  10       50.28       53.29      5.59 o 
  -6  21  10       26.21       37.85      4.74 o 
  -5  21  10        5.73        3.96      2.53 o 
  -4  21  10        0.76        2.40      1.83 o 
  -3  21  10       70.08       78.90      7.93 o 
  -2  21  10        4.05        4.33      2.44 o 
  -1  21  10       26.74       34.17      4.61 o 
  -7  22  10        6.16        5.19      2.55 o 
  -6  22  10      181.44      176.91      9.26 o 
  -5  22  10        0.00        3.20      2.36 o 
  -4  22  10       57.56       55.96      4.49 o 
  -3  22  10      446.43      440.51     13.48 o 
  -2  22  10        1.41        2.67      2.34 o 
  -1  22  10       27.37       26.36      4.23 o 
  -7  23  10       22.78       22.25      4.00 o 
  -6  23  10        5.30        3.84      2.52 o 
  -5  23  10       34.57       36.05      3.70 o 
  -4  23  10      138.13      122.32      5.47 o 
  -3  23  10      406.56      421.79     12.55 o 
  -2  23  10        0.12        2.54      2.47 o 
  -1  23  10       23.23       24.21      5.03 o 
  -7  24  10        3.35        1.62      2.40 o 
  -6  24  10        5.95        6.42      2.77 o 
  -5  24  10       23.47       18.75      2.92 o 
  -4  24  10       18.89        7.45      3.57 o 
  -3  24  10       38.21       39.69      4.91 o 
  -2  24  10       51.08       61.80      5.80 o 
  -1  24  10        0.15        1.80      6.58 o 
  -7  25  10      138.87      134.48     10.85 o 
  -6  25  10       27.61       27.64      4.72 o 
  -5  25  10        8.40        5.82      2.06 o 
  -4  25  10        4.04       -0.25      2.22 o 
  -3  25  10      213.55      214.97      9.00 o 
  -2  25  10       89.11       91.37      6.47 o 
  -7  26  10        7.78        9.02      2.82 o 
  -6  26  10       12.90       17.51      3.47 o 
  -5  26  10        1.04        2.23      1.95 o 
  -4  26  10       20.93       15.41      4.59 o 
  -3  26  10       41.05       49.25      5.37 o 
  -2  26  10        7.37        7.21      2.84 o 
  -7  27  10       69.86       67.31      8.43 o 
  -6  27  10        2.83        3.01      2.55 o 
  -5  27  10       39.17       39.62      3.96 o 
  -4  27  10        6.82        3.82      2.98 o 
  -3  27  10       23.10       17.50      3.75 o 
  -2  27  10      111.96      118.08      6.91 o 
  -6  28  10       81.02       64.53      5.98 o 
  -5  28  10        1.36        3.00      1.82 o 
  -4  28  10       21.22       20.10      6.36 o 
  -3  28  10        0.74       -0.44      2.30 o 
  -2  28  10      202.75      204.64     12.38 o 
  -6  29  10      227.73      233.01      9.56 o 
  -5  29  10       76.54       83.31      5.18 o 
  -4  29  10       70.42       61.15      6.05 o 
  -3  29  10       19.67       21.08      3.95 o 
  -6  30  10        0.25        1.94      2.56 o 
  -5  30  10        1.37        1.52      1.72 o 
  -4  30  10       21.52       42.98      7.72 o 
  -3  30  10       28.86       31.30      6.91 o 
  -5  31  10       31.43       35.76      3.89 o 
  -4  31  10       16.54       16.26      3.88 o 
  -3  31  10        3.12        3.21      4.74 o 
  -4  32  10      125.32      104.70      9.78 o 
  -8   1  11      161.01      158.91      5.48 o 
  -7   1  11      106.30      116.71      4.67 o 
  -6   1  11       38.37       33.29      4.36 o 
  -5   1  11       37.09       30.22      2.89 o 
  -4   1  11       71.64       76.65      3.77 o 
  -3   1  11        6.05       -0.15      3.74 o 
  -2   1  11       13.15       10.25      3.49 o 
  -8   2  11      161.07      165.53      5.56 o 
  -7   2  11       40.74       47.08      4.91 o 
  -6   2  11       34.03       31.13      2.91 o 
  -5   2  11        1.41        2.46      1.76 o 
  -4   2  11       58.60       59.95      3.77 o 
  -3   2  11        0.91        0.75      2.98 o 
  -2   2  11       18.89       16.05      4.12 o 
  -8   3  11       39.00       37.60      3.28 o 
  -7   3  11      161.93      171.23      6.72 o 
  -6   3  11        6.13        7.99      1.89 o 
  -5   3  11      174.55      164.52      5.20 o 
  -4   3  11       29.03       29.29      2.79 o 
  -3   3  11       29.61       24.64      4.45 o 
  -2   3  11       33.74       34.26      5.00 o 
  -8   4  11      215.18      218.23      6.32 o 
  -7   4  11       45.31       47.24      4.18 o 
  -6   4  11       20.84       20.21      3.74 o 
  -5   4  11       11.98        9.21      1.93 o 
  -4   4  11       25.73       31.38      3.80 o 
  -3   4  11      102.59       91.42      7.17 o 
  -2   4  11      244.32      259.05      9.96 o 
  -8   5  11      112.77      108.41      5.72 o 
  -7   5  11        0.69        2.33      2.03 o 
  -6   5  11        9.41       12.11      2.80 o 
  -5   5  11       38.25       36.95      3.12 o 
  -4   5  11      110.90      112.64      6.92 o 
  -3   5  11        0.03       -0.05      4.97 o 
  -2   5  11      418.90      457.07     13.17 o 
  -1   5  11       12.10        9.90      4.82 o 
  -8   6  11       14.39       15.44      2.61 o 
  -7   6  11        4.27        4.93      1.81 o 
  -6   6  11        3.79        5.10      1.55 o 
  -5   6  11        0.32        2.10      1.95 o 
  -4   6  11      217.68      212.74      7.09 o 
  -3   6  11       10.51       12.23      3.64 o 
  -2   6  11      654.34      679.90     16.14 o 
  -1   6  11       12.44       12.45      3.44 o 
  -8   7  11       16.99       20.30      2.70 o 
  -7   7  11        0.88        3.07      2.00 o 
  -6   7  11       10.58       11.51      2.10 o 
  -5   7  11       42.31       37.09      3.85 o 
  -4   7  11        1.58        3.16      2.01 o 
  -3   7  11       13.12       17.71      4.26 o 
  -2   7  11      125.87      128.92     10.61 o 
  -1   7  11       49.29       55.78      5.70 o 
  -8   8  11      116.15      120.97      4.83 o 
  -7   8  11       58.02       58.45      3.88 o 
  -6   8  11        3.95        1.90      1.46 o 
  -5   8  11        0.05       -0.46      1.86 o 
  -4   8  11        7.29        2.72      2.13 o 
  -3   8  11        0.01       -2.17      2.73 o 
  -2   8  11        0.00       -0.26      3.04 o 
  -1   8  11        0.41        3.61      2.83 o 
  -8   9  11      319.58      341.34      7.93 o 
  -7   9  11       10.20       11.04      2.15 o 
  -6   9  11        4.41        7.71      2.54 o 
  -5   9  11       13.58        9.63      2.59 o 
  -4   9  11       13.50       13.00      2.67 o 
  -3   9  11       33.75       40.18      5.26 o 
  -2   9  11       68.75       71.18      6.53 o 
  -8  10  11      175.65      191.28      6.97 o 
  -7  10  11        6.87        7.76      1.97 o 
  -6  10  11        0.11        2.26      1.93 o 
  -5  10  11      321.12      312.14      8.62 o 
  -4  10  11        2.30        0.41      1.79 o 
  -3  10  11        0.02       -3.60      3.60 o 
  -2  10  11        7.22       14.39      3.87 o 
  -8  11  11       69.69       78.34      4.38 o 
  -7  11  11       12.95       16.39      2.92 o 
  -6  11  11       80.91       77.93      5.32 o 
  -5  11  11       11.83        9.54      2.43 o 
  -4  11  11        1.20        0.20      2.19 o 
  -3  11  11       81.02       60.19      8.47 o 
  -2  11  11       60.36       56.60      8.48 o 
  -8  12  11       65.53       55.33      3.95 o 
  -7  12  11      149.13      168.64      8.79 o 
  -6  12  11      135.34      132.30      7.09 o 
  -5  12  11        0.84        1.70      2.12 o 
  -4  12  11       73.00       74.87      6.14 o 
  -3  12  11       24.43       18.43      6.07 o 
  -2  12  11        0.00        0.21      4.66 o 
  -8  13  11      129.20      131.34      6.02 o 
  -7  13  11        0.14        4.00      2.16 o 
  -6  13  11        0.09        1.07      1.99 o 
  -5  13  11       30.28       30.99      4.59 o 
  -4  13  11       73.00       74.77      6.22 o 
  -3  13  11        0.52       -3.92      3.92 o 
  -2  13  11       80.73       90.32     10.14 o 
  -7  14  11        0.03        0.31      2.04 o 
  -6  14  11        1.90        3.49      2.72 o 
  -5  14  11      114.68      102.77      6.27 o 
  -4  14  11        2.11        3.02      4.74 o 
  -3  14  11       11.03        8.21      5.05 o 
  -2  14  11        2.58       -0.34      4.27 o 
  -7  15  11       16.97       14.76      2.99 o 
  -6  15  11       53.63       56.84      5.65 o 
  -5  15  11        0.99        0.34      4.29 o 
  -4  15  11       12.57       11.81      5.29 o 
  -3  15  11        0.20       -2.55      4.31 o 
  -2  15  11        4.31       -3.43      4.15 o 
  -7  16  11        1.44        0.31      1.88 o 
  -6  16  11       18.02       23.75      3.98 o 
  -5  16  11        0.38       -1.00      2.63 o 
  -4  16  11      120.96      107.85     10.04 o 
  -3  16  11        6.83        4.26      4.90 o 
  -2  16  11        1.19        1.98      4.40 o 
  -7  17  11        9.65        4.67      2.22 o 
  -6  17  11        4.32        9.44      4.27 o 
  -5  17  11        3.33        4.58      2.47 o 
  -4  17  11        1.62        4.87      4.73 o 
  -3  17  11       19.56       26.00      6.27 o 
  -2  17  11       32.15       32.06      6.64 o 
  -7  18  11        2.76        1.34      4.53 o 
  -6  18  11       45.38       52.65      5.63 o 
  -5  18  11       98.18      101.63      6.62 o 
  -4  18  11        1.25        8.18      4.97 o 
  -3  18  11        2.71       -0.59      4.30 o 
  -2  18  11       18.68        8.50      4.80 o 
  -7  19  11       13.88        8.02      2.41 o 
  -6  19  11       19.74       17.05      3.68 o 
  -5  19  11       10.28        7.26      5.42 o 
  -4  19  11      340.67      353.01     16.78 o 
  -3  19  11        0.00       -2.35      4.23 o 
  -7  20  11        2.71        5.43      2.76 o 
  -6  20  11        0.96        4.59      2.38 o 
  -5  20  11      126.36      127.08      7.03 o 
  -4  20  11      259.45      251.78     14.06 o 
  -3  20  11      120.50      122.99      7.58 o 
  -6  21  11      236.14      232.99     14.23 o 
  -5  21  11       21.66       21.09      4.32 o 
  -4  21  11      391.85      398.13     17.86 o 
  -3  21  11       15.42       12.75      3.44 o 
  -6  22  11        1.48        4.29      2.64 o 
  -5  22  11       14.11       16.17      3.52 o 
  -4  22  11        2.24        7.58      5.30 o 
  -3  22  11        8.68        6.38      3.06 o 
  -6  23  11       23.67       31.40      4.63 o 
  -5  23  11        0.03       -0.59      3.58 o 
  -4  23  11       27.91       26.49      4.29 o 
  -5  24  11        4.46        2.81      3.65 o 
  -4  24  11       10.81       11.20      3.48 o 
  -7   0  12       13.34       17.64      3.62 o 
  -6   0  12      154.06      148.80      7.48 o 
  -5   0  12      209.84      201.79      8.43 o 
  -4   0  12      105.08      107.60     11.55 o 
  -7   1  12       67.16       79.49      4.44 o 
  -6   1  12        0.24        1.93      1.67 o 
  -5   1  12       25.38       33.33      3.10 o 
  -4   1  12        3.53        6.23      3.46 o 
  -7   2  12      152.21      159.56      7.58 o 
  -6   2  12       22.24       21.28      3.20 o 
  -5   2  12      306.19      292.99      8.59 o 
  -4   2  12       21.71       16.42      4.16 o 
  -7   3  12       23.86       24.90      3.58 o 
  -6   3  12        0.59        0.26      1.50 o 
  -5   3  12      126.23      125.08      6.22 o 
  -4   3  12       38.27       42.83      5.64 o 
  -7   4  12      157.51      152.60      5.40 o 
  -6   4  12        0.54        0.76      1.53 o 
  -5   4  12       14.98       10.82      2.69 o 
  -4   4  12       81.42       74.58      6.82 o 
  -7   5  12        6.29        7.85      2.03 o 
  -6   5  12        9.38        9.29      2.58 o 
  -5   5  12        1.18        2.03      2.06 o 
  -4   5  12        3.10        7.45      5.14 o 
  -7   6  12       64.87       69.50      4.37 o 
  -6   6  12        1.97        2.88      2.48 o 
  -5   6  12       65.04       61.92      4.96 o 
  -4   6  12       50.64       45.33      5.73 o 
  -6   7  12        3.16        5.90      2.38 o 
  -5   7  12       75.59       69.50      5.24 o 
  -4   7  12       28.05       25.30      5.00 o 
  -6   8  12       12.01       11.41      2.80 o 
  -5   8  12       47.75       43.68      4.28 o 
  -4   8  12       40.77       39.17     16.15 o 
  -6   9  12       42.97       41.81      4.17 o 
  -5   9  12        5.37        4.52      2.29 o 
  -4   9  12        3.72        3.46      3.49 o 
  -6  10  12        0.05        0.19      2.10 o 
  -5  10  12        1.66        1.91      3.23 o 
  -4  10  12       13.54       14.54      4.15 o 
  -6  11  12       13.72       15.82      3.07 o 
  -5  11  12        9.37       14.65      3.46 o 
  -4  11  12        7.66        6.36      3.42 o 
  -6  12  12       30.89       23.07      3.47 o 
  -5  12  12        4.46        1.49      2.28 o 
  -5  13  12       28.87       20.26      3.33 o 
                                                 
